# Supplementary material for: High-Density Mapping of an Adult-Plant Stripe Rust Resistance Gene YrBai in Wheat Landrace Baidatou Using the Whole Genome DArTseq and SNP Analysis
Source: Front Plant Sci. 2018 Aug 2;9:1120. doi: 10.3389/fpls.2018.01120 (PMC6083057; doi:10.3389/fpls.2018.01120)
Supplement: Supplementary file 2 [file Table_2.xlsx]

## Sheet: Sheet1
Table S2 Gene models between the flanking markers 1207524|F|0-20:C>G and 5410505 (positions 455988052 and 472530090, respectively, on wheat chromsome 6D according to IWGSC RefSeq v1.0)
Gene ID	Hit-start	Hit-end	is_repr	AHRD-Quality-Code	Blast-Hit-Accession	Human-Readable-Description	Pfam-IDs-(Description)	Interpro-IDs-(Description)	GO-IDs-(Description)-via-Interpro	Gene-or-TE-TE?-U (via-function)	Pfam-IDs	Interpro-IDs	GO-IDs-via-Interpro
TraesCS6D01G369300	456092952	456094004	1	***	tr|A0A061DM98|A0A061DM98_THECC	PPPDE thiol peptidase family protein, putative	PF05903: PPPDE putative peptidase domain	IPR008580: PPPDE putative peptidase domain		G	PF05903	IPR008580
TraesCS6D01G369400	456104246	456107333	1	***	tr|A0A072TKE8|A0A072TKE8_MEDTR	Fatty acid hydroxylase superfamily protein	PF04116: Fatty acid hydroxylase superfamily; PF12076: WAX2 C-terminal domain	IPR006694: Fatty acid hydroxylase; IPR021940: Uncharacterised domain Wax2, C-terminal	GO:0005506 MF: iron ion binding;GO:0008610 BP: lipid biosynthetic process;GO:0016491 MF: oxidoreductase activity;GO:0055114 BP: oxidation-reduction process	G	PF04116; PF12076	IPR006694; IPR021940	GO:0005506; GO:0008610; GO:0016491; GO:0055114
TraesCS6D01G369500	456251602	456253234	1	***	tr|Q8VXA7|Q8VXA7_ORYSA	Cinnamoyl CoA reductase	PF01370: NAD dependent epimerase/dehydratase family	IPR001509: NAD-dependent epimerase/dehydratase; IPR016040: NAD(P)-binding domain	GO:0003824 MF: catalytic activity;GO:0050662 MF: coenzyme binding	G	PF01370	IPR001509; IPR016040	GO:0003824; GO:0050662
TraesCS6D01G369600	456408517	456411445	1	***	tr|B9SZK5|B9SZK5_RICCO	Receptor-kinase, putative	PF08263: Leucine rich repeat N-terminal domain; PF13855: Leucine rich repeat; PF00560: Leucine Rich Repeat; PF00069: Protein kinase domain	IPR000719: Protein kinase domain; IPR001611: Leucine-rich repeat; IPR003591: Leucine-rich repeat, typical subtype; IPR008271: Serine/threonine-protein kinase, active site; IPR011009: Protein kinase-like domain; IPR013210: Leucine-rich repeat-containing N-terminal, plant-type; IPR017441: Protein kinase, ATP binding site; IPR032675: Leucine-rich repeat domain, L domain-like	GO:0004672 MF: protein kinase activity;GO:0005515 MF: protein binding;GO:0005524 MF: ATP binding;GO:0006468 BP: protein phosphorylation	G	PF08263; PF13855; PF00560; PF00069	IPR000719; IPR001611; IPR003591; IPR008271; IPR011009; IPR013210; IPR017441; IPR032675	GO:0004672; GO:0005515; GO:0005524; GO:0006468
TraesCS6D01G369700	456417863	456418534	1	--*	AT5G38350.1	Disease resistance protein (NBS-LRR class) family	PF00931: NB-ARC domain	IPR002182: NB-ARC; IPR027417: P-loop containing nucleoside triphosphate hydrolase	GO:0043531 MF: ADP binding	G	PF00931	IPR002182; IPR027417	GO:0043531
TraesCS6D01G369800	456419361	456421280	1	*-*	tr|M8AUE8|M8AUE8_TRIUA	Disease resistance protein RPM1	PF00931: NB-ARC domain	IPR002182: NB-ARC; IPR011991: Winged helix-turn-helix DNA-binding domain; IPR032675: Leucine-rich repeat domain, L domain-like	GO:0043531 MF: ADP binding	G	PF00931	IPR002182; IPR011991; IPR032675	GO:0043531
TraesCS6D01G369900	456423985	456427733	1	***	tr|B9SZK5|B9SZK5_RICCO	Receptor-kinase, putative	PF08263: Leucine rich repeat N-terminal domain; PF00560: Leucine Rich Repeat; PF13855: Leucine rich repeat; PF00069: Protein kinase domain	IPR000719: Protein kinase domain; IPR001611: Leucine-rich repeat; IPR003591: Leucine-rich repeat, typical subtype; IPR008271: Serine/threonine-protein kinase, active site; IPR011009: Protein kinase-like domain; IPR013210: Leucine-rich repeat-containing N-terminal, plant-type; IPR017441: Protein kinase, ATP binding site; IPR032675: Leucine-rich repeat domain, L domain-like	GO:0004672 MF: protein kinase activity;GO:0005515 MF: protein binding;GO:0005524 MF: ATP binding;GO:0006468 BP: protein phosphorylation	G	PF08263; PF00560; PF13855; PF00069	IPR000719; IPR001611; IPR003591; IPR008271; IPR011009; IPR013210; IPR017441; IPR032675	GO:0004672; GO:0005515; GO:0005524; GO:0006468
TraesCS6D01G370000	456430404	456430882	1	--*	sp|Q82XP4|RUVB_NITEU	Holliday junction ATP-dependent DNA helicase RuvB				TE?
TraesCS6D01G370100	456432042	456433326	1	--*	tr|G7KN99|G7KN99_MEDTR	Cytochrome c1, heme protein		IPR009056: Cytochrome c-like domain	GO:0009055 MF: electron carrier activity;GO:0020037 MF: heme binding	G		IPR009056	GO:0009055; GO:0020037
TraesCS6D01G370200	456454135	456455159	1	--*	tr|A0A1D1Z6I8|A0A1D1Z6I8_9ARAE	Cytochrome c1-1, heme protein, mitochondrial		IPR009056: Cytochrome c-like domain	GO:0009055 MF: electron carrier activity;GO:0020037 MF: heme binding	G		IPR009056	GO:0009055; GO:0020037
TraesCS6D01G370300	456455514	456458044	1	***	tr|B9IPB6|B9IPB6_POPTR	Myb family transcription factor family protein	PF00249: Myb-like DNA-binding domain; PF14379: MYB-CC type transfactor, LHEQLE motif	IPR001005: SANT/Myb domain; IPR006447: Myb domain, plants; IPR009057: Homeobox domain-like; IPR017930: Myb domain; IPR025756: MYB-CC type transcription factor, LHEQLE-containing domain	GO:0003677 MF: DNA binding	G	PF00249; PF14379	IPR001005; IPR006447; IPR009057; IPR017930; IPR025756	GO:0003677
TraesCS6D01G370400	456460419	456463360	1	***	AT5G44010.4	fanconi anemia group F protein (FANCF)	PF11107: Fanconi anemia group F protein (FANCF)			G	PF11107
TraesCS6D01G370500	456495411	456496634	1	***	tr|A0A0K9PK04|A0A0K9PK04_ZOSMR	Glutathione S-transferase	PF13409: Glutathione S-transferase, N-terminal domain; PF13410: Glutathione S-transferase, C-terminal domain	IPR004045: Glutathione S-transferase, N-terminal; IPR010987: Glutathione S-transferase, C-terminal-like; IPR012336: Thioredoxin-like fold	GO:0005515 MF: protein binding	G	PF13409; PF13410	IPR004045; IPR010987; IPR012336	GO:0005515
TraesCS6D01G370600	456497149	456498771	1	***	tr|W5GZN7|W5GZN7_WHEAT	Nicotinamide-nucleotide adenylyltransferase	PF01467: Cytidylyltransferase-like	IPR004821: Cytidyltransferase-like domain; IPR005248: Nicotinate/nicotinamide nucleotide adenylyltransferase; IPR014729: Rossmann-like alpha/beta/alpha sandwich fold	GO:0003824 MF: catalytic activity;GO:0009058 BP: biosynthetic process;GO:0009435 BP: NAD biosynthetic process;GO:0016779 MF: nucleotidyltransferase activity	G	PF01467	IPR004821; IPR005248; IPR014729	GO:0003824; GO:0009058; GO:0009435; GO:0016779
TraesCS6D01G370700	456518687	456519535	1	*-*	tr|G7I2P8|G7I2P8_MEDTR	Calcium-dependent lipid-binding (CaLB domain) family protein	PF00168: C2 domain	IPR000008: C2 domain	GO:0005515 MF: protein binding	G	PF00168	IPR000008	GO:0005515
TraesCS6D01G370800	456540534	456541526	1	***	tr|W5GUB7|W5GUB7_WHEAT	Nicotianamine synthase	PF03059: Nicotianamine synthase protein	IPR004298: Nicotianamine synthase; IPR029063: S-adenosyl-L-methionine-dependent methyltransferase	GO:0030410 MF: nicotianamine synthase activity;GO:0030418 BP: nicotianamine biosynthetic process	G	PF03059	IPR004298; IPR029063	GO:0030410; GO:0030418
TraesCS6D01G370900	456543264	456544842	1	*-*	tr|A0A061EMY4|A0A061EMY4_THECC	RNA-binding family protein	PF00076: RNA recognition motif. (a.k.a. RRM, RBD, or RNP domain)	IPR000504: RNA recognition motif domain	GO:0003676 MF: nucleic acid binding	G	PF00076	IPR000504	GO:0003676
TraesCS6D01G371000	456546516	456546974	1	***	tr|A0A061DHK7|A0A061DHK7_THECC	Synechocystis YCF37				G
TraesCS6D01G371100	456551349	456554009	1	--*	sp|Q5PKZ8|MALK_SALPA	Maltose/maltodextrin import ATP-binding protein MalK				G
TraesCS6D01G371200	456554865	456558627	1	***	tr|V9TH41|V9TH41_QUESU	Alcohol dehydrogenase	PF08240: Alcohol dehydrogenase GroES-like domain; PF00107: Zinc-binding dehydrogenase	IPR002328: Alcohol dehydrogenase, zinc-type, conserved site; IPR011032: GroES-like; IPR013149: Alcohol dehydrogenase, C-terminal; IPR013154: Alcohol dehydrogenase, N-terminal; IPR014183: Alcohol dehydrogenase class III; IPR016040: NAD(P)-binding domain	GO:0006069 BP: ethanol oxidation;GO:0008270 MF: zinc ion binding;GO:0016491 MF: oxidoreductase activity;GO:0051903 MF: S-(hydroxymethyl)glutathione dehydrogenase activity;GO:0055114 BP: oxidation-reduction process	G	PF08240; PF00107	IPR002328; IPR011032; IPR013149; IPR013154; IPR014183; IPR016040	GO:0006069; GO:0008270; GO:0016491; GO:0051903; GO:0055114
TraesCS6D01G371300	456559733	456561905	1	***	tr|A0A0K9PII5|A0A0K9PII5_ZOSMR	Diphthamide biosynthesis protein	PF01866: Putative diphthamide synthesis protein	IPR016435: Diphthamide synthesis DPH1/DPH2		G	PF01866	IPR016435
TraesCS6D01G371400	456576542	456577573	1	*-*	tr|K9MR66|K9MR66_9ASTR	Hfr-2-like protein		IPR008998: Agglutinin domain		G		IPR008998
TraesCS6D01G371500	456666311	456673466	0	***	tr|A7VM33|A7VM33_MARPO	Receptor-like kinase	PF00069: Protein kinase domain	IPR000719: Protein kinase domain; IPR008271: Serine/threonine-protein kinase, active site; IPR011009: Protein kinase-like domain; IPR017441: Protein kinase, ATP binding site	GO:0004672 MF: protein kinase activity;GO:0005524 MF: ATP binding;GO:0006468 BP: protein phosphorylation	G	PF00069	IPR000719; IPR008271; IPR011009; IPR017441	GO:0004672; GO:0005524; GO:0006468
TraesCS6D01G371600	456788166	456791508	1	***	tr|A0A072TGP1|A0A072TGP1_MEDTR	C2 calcium/lipid-binding and GRAM domain protein	PF00168: C2 domain; PF08372: Plant phosphoribosyltransferase C-terminal	IPR000008: C2 domain; IPR013583: Phosphoribosyltransferase C-terminal	GO:0005515 MF: protein binding	G	PF00168; PF08372	IPR000008; IPR013583	GO:0005515
TraesCS6D01G371700	456950088	456950645	1	--*	AT4G31170.8	Protein kinase superfamily protein				G
TraesCS6D01G371800	457010602	457011810	1	***	tr|A0A1D5WLA9|A0A1D5WLA9_WHEAT	Pectate lyase	PF00544: Pectate lyase	IPR002022: Pectate lyase/Amb allergen; IPR011050: Pectin lyase fold/virulence factor; IPR012334: Pectin lyase fold; IPR018082: AmbAllergen		G	PF00544	IPR002022; IPR011050; IPR012334; IPR018082
TraesCS6D01G371900	457139050	457141822	1	***	tr|B9RWT6|B9RWT6_RICCO	Phosphoglycolate phosphatase, putative	PF13419: Haloacid dehalogenase-like hydrolase	IPR006439: HAD hydrolase, subfamily IA; IPR023214: HAD-like domain	GO:0008152 BP: metabolic process;GO:0016787 MF: hydrolase activity	G	PF13419	IPR006439; IPR023214	GO:0008152; GO:0016787
TraesCS6D01G372000	457471942	457473290	1	***	tr|N1QZ69|N1QZ69_AEGTA	GDSL esterase/lipase	PF00657: GDSL-like Lipase/Acylhydrolase	IPR001087: GDSL lipase/esterase; IPR013830: SGNH hydrolase-type esterase domain	GO:0016788 MF: hydrolase activity, acting on ester bonds	G	PF00657	IPR001087; IPR013830	GO:0016788
TraesCS6D01G372100	457527525	457531684	1	*-*	tr|M8CZ00|M8CZ00_AEGTA	Pre-mRNA-processing-splicing factor 8	PF12134: PRP8 domain IV core	IPR012337: Ribonuclease H-like domain; IPR021983: PRP8 domain IV core	GO:0003676 MF: nucleic acid binding	TE?	PF12134	IPR012337; IPR021983	GO:0003676
TraesCS6D01G372200	457584771	457585460	1	***	AT4G18425.1	transmembrane protein, putative (DUF679)	PF05078: Protein of unknown function (DUF679)	IPR007770: Protein of unknown function DUF679		G	PF05078	IPR007770
TraesCS6D01G372300	457590050	457590848	1	***	AT4G18425.1	transmembrane protein, putative (DUF679)	PF05078: Protein of unknown function (DUF679)	IPR007770: Protein of unknown function DUF679		G	PF05078	IPR007770
TraesCS6D01G372400	457592489	457593175	1	***	AT4G18425.1	transmembrane protein, putative (DUF679)	PF05078: Protein of unknown function (DUF679)	IPR007770: Protein of unknown function DUF679		G	PF05078	IPR007770
TraesCS6D01G372500	457635623	457636442	1	***	AT3G02430.1	transmembrane protein, putative (DUF679)	PF05078: Protein of unknown function (DUF679)	IPR007770: Protein of unknown function DUF679		G	PF05078	IPR007770
TraesCS6D01G372600	457638167	457638862	1	***	AT4G18425.1	transmembrane protein, putative (DUF679)	PF05078: Protein of unknown function (DUF679)	IPR007770: Protein of unknown function DUF679		G	PF05078	IPR007770
TraesCS6D01G372700	457684494	457693087	1	***	tr|Q6K6B1|Q6K6B1_ORYSJ	CLIP-associating protein-like	PF12348: CLASP N terminal	IPR011989: Armadillo-like helical; IPR016024: Armadillo-type fold; IPR024395: CLASP N-terminal domain; IPR034085: TOG domain	GO:0005488 MF: binding	G	PF12348	IPR011989; IPR016024; IPR024395; IPR034085	GO:0005488
TraesCS6D01G372800	457695380	457699956	1	***	tr|M8B098|M8B098_AEGTA	Disease resistance protein RPM1	PF00931: NB-ARC domain	IPR002182: NB-ARC; IPR011991: Winged helix-turn-helix DNA-binding domain; IPR027417: P-loop containing nucleoside triphosphate hydrolase; IPR032675: Leucine-rich repeat domain, L domain-like	GO:0043531 MF: ADP binding	G	PF00931	IPR002182; IPR011991; IPR027417; IPR032675	GO:0043531
TraesCS6D01G372900	458017517	458019287	1	*-*	AT5G38350.1	Disease resistance protein (NBS-LRR class) family	PF00931: NB-ARC domain	IPR002182: NB-ARC; IPR027417: P-loop containing nucleoside triphosphate hydrolase	GO:0043531 MF: ADP binding	G	PF00931	IPR002182; IPR027417	GO:0043531
TraesCS6D01G373000	458025257	458029158	0	***	tr|A0A0U2SD01|A0A0U2SD01_ORYSA	NBS-LRR-like resistance protein	PF00931: NB-ARC domain	IPR002182: NB-ARC; IPR011991: Winged helix-turn-helix DNA-binding domain; IPR027417: P-loop containing nucleoside triphosphate hydrolase; IPR032675: Leucine-rich repeat domain, L domain-like	GO:0043531 MF: ADP binding	G	PF00931	IPR002182; IPR011991; IPR027417; IPR032675	GO:0043531
TraesCS6D01G373100	458049410	458050111	1	*-*	tr|R7W1L6|R7W1L6_AEGTA	Disease resistance protein RPM1				G
TraesCS6D01G373200	458056555	458060295	1	*-*	tr|M8B098|M8B098_AEGTA	Disease resistance protein RPM1	PF00931: NB-ARC domain	IPR002182: NB-ARC; IPR027417: P-loop containing nucleoside triphosphate hydrolase	GO:0043531 MF: ADP binding	G	PF00931	IPR002182; IPR027417	GO:0043531
TraesCS6D01G373300	458096763	458097053	1	*-*	tr|Q2QYQ5|Q2QYQ5_ORYSJ	Retrotransposon protein, putative, unclassified, expressed	PF13456: Reverse transcriptase-like	IPR012337: Ribonuclease H-like domain	GO:0003676 MF: nucleic acid binding	TE	PF13456	IPR012337	GO:0003676
TraesCS6D01G373400	458361931	458365499	1	***	AT4G28760.2	methyl-coenzyme M reductase II subunit gamma, putative (DUF3741)	PF12552: Protein of unknown function (DUF3741); PF14309: Domain of unknown function (DUF4378)	IPR022212: Domain of unknown function DUF3741; IPR025486: Domain of unknown function DUF4378		G	PF12552; PF14309	IPR022212; IPR025486
TraesCS6D01G373500	458380379	458381225	1	--*	tr|B9HIT5|B9HIT5_POPTR	F-box family protein		IPR032675: Leucine-rich repeat domain, L domain-like		TE?		IPR032675
TraesCS6D01G373600	458423182	458425349	1	--*	sp|A9GZW9|HIS6_GLUDA	Imidazole glycerol phosphate synthase subunit HisF				G
TraesCS6D01G373700	458483517	458483970	1	***	tr|A0A060AJT9|A0A060AJT9_WHEAT	Defensin	PF00304: Gamma-thionin family	IPR003614: Knottin, scorpion toxin-like	GO:0006952 BP: defense response	G	PF00304	IPR003614	GO:0006952
TraesCS6D01G373800	458507100	458508808	1	***	tr|B4ERX7|B4ERX7_WHEAT	O-methyltransferase	PF08100: Dimerisation domain; PF00891: O-methyltransferase	IPR001077: O-methyltransferase, family 2; IPR011991: Winged helix-turn-helix DNA-binding domain; IPR012967: Plant methyltransferase dimerisation; IPR016461: O-methyltransferase COMT-type; IPR029063: S-adenosyl-L-methionine-dependent methyltransferase	GO:0008168 MF: methyltransferase activity;GO:0008171 MF: O-methyltransferase activity;GO:0046983 MF: protein dimerization activity	G	PF08100; PF00891	IPR001077; IPR011991; IPR012967; IPR016461; IPR029063	GO:0008168; GO:0008171; GO:0046983
TraesCS6D01G373900	458529710	458531104	1	***	tr|B4ERX7|B4ERX7_WHEAT	O-methyltransferase	PF08100: Dimerisation domain; PF00891: O-methyltransferase	IPR001077: O-methyltransferase, family 2; IPR011991: Winged helix-turn-helix DNA-binding domain; IPR012967: Plant methyltransferase dimerisation; IPR016461: O-methyltransferase COMT-type; IPR029063: S-adenosyl-L-methionine-dependent methyltransferase	GO:0008168 MF: methyltransferase activity;GO:0008171 MF: O-methyltransferase activity;GO:0046983 MF: protein dimerization activity	G	PF08100; PF00891	IPR001077; IPR011991; IPR012967; IPR016461; IPR029063	GO:0008168; GO:0008171; GO:0046983
TraesCS6D01G374000	458606490	458607778	1	***	tr|Q6WSC2|Q6WSC2_ORYSI	Glutathione S-transferase		IPR010987: Glutathione S-transferase, C-terminal-like		G		IPR010987
TraesCS6D01G374100	458741331	458744720	1	***	AT3G62230.1	F-box family protein	PF00646: F-box domain	IPR001810: F-box domain; IPR032675: Leucine-rich repeat domain, L domain-like	GO:0005515 MF: protein binding	TE?	PF00646	IPR001810; IPR032675	GO:0005515
TraesCS6D01G374200	458758522	458762756	1	--*	AT3G03940.1	Protein kinase family protein	PF03109: ABC1 family	IPR000719: Protein kinase domain; IPR004147: UbiB domain; IPR011009: Protein kinase-like domain	GO:0004672 MF: protein kinase activity;GO:0005524 MF: ATP binding;GO:0006468 BP: protein phosphorylation	G	PF03109	IPR000719; IPR004147; IPR011009	GO:0004672; GO:0005524; GO:0006468
TraesCS6D01G374300	458764033	458766098	1	--*	AT1G79630.7	Protein phosphatase 2C family protein				G
TraesCS6D01G374400	458766219	458769868	1	***	tr|M7YJY0|M7YJY0_TRIUA	NADH dehydrogenase [ubiquinone] 1 alpha subcomplex subunit 9, mitochondrial	PF13460: NAD(P)H-binding	IPR016040: NAD(P)-binding domain		G	PF13460	IPR016040
TraesCS6D01G374500	458890851	458892204	1	*-*	tr|T1LQW1|T1LQW1_TRIUA	Cytochrome b559 subunit alpha	PF00283: Cytochrome b559, alpha (gene psbE) and beta (gene psbF)subunits	IPR006216: Photosystem II cytochrome b559, conserved site; IPR006217: Photosystem II cytochrome b559, alpha subunit; IPR013081: Photosystem II cytochrome b559, N-terminal	GO:0009523 CC: photosystem II;GO:0009539 CC: photosystem II reaction center;GO:0009767 BP: photosynthetic electron transport chain;GO:0015979 BP: photosynthesis;GO:0016021 CC: integral component of membrane;GO:0019684 BP: photosynthesis, light reaction;GO:0020037 MF: heme binding	G	PF00283	IPR006216; IPR006217; IPR013081	GO:0009523; GO:0009539; GO:0009767; GO:0015979; GO:0016021; GO:0019684; GO:0020037
TraesCS6D01G374600	458898346	458898784	1	--*	sp|Q98631|RDRP_RDVF	RNA-directed RNA polymerase P1				G
TraesCS6D01G374700	458899149	458899742	1	*-*	tr|G9HNR8|G9HNR8_PHODC	NADH dehydrogenase subunit 2	PF00361: Proton-conducting membrane transporter	IPR001750: NADH:quinone oxidoreductase/Mrp antiporter, membrane subunit		G	PF00361	IPR001750
TraesCS6D01G374800	458899937	458900654	1	***	tr|Q8HCM5|Q8HCM5_ORYSJ	Mitchondrion orf173				G
TraesCS6D01G374900	458900856	458901089	1	--*	sp|D2B0T1|MSHB_STRRD	1D-myo-inositol 2-acetamido-2-deoxy-alpha-D-glucopyranoside deacetylase				G
TraesCS6D01G375000	458911738	458912223	1	--*	AT2G29045.1	low-molecular-weight cysteine-rich 62				G
TraesCS6D01G375100	458912249	458913242	1	***	tr|A0A191TDJ7|A0A191TDJ7_HORVV	Cytochrome c biogenesis FN	PF01578: Cytochrome C assembly protein	IPR002541: Cytochrome c assembly protein; IPR003567: Cytochrome c-type biogenesis protein; IPR003569: Probable cytochrome c biosynthesis protein, plants	GO:0015232 MF: heme transporter activity;GO:0015886 BP: heme transport;GO:0016020 CC: membrane;GO:0017004 BP: cytochrome complex assembly;GO:0020037 MF: heme binding	G	PF01578	IPR002541; IPR003567; IPR003569	GO:0015232; GO:0015886; GO:0016020; GO:0017004; GO:0020037
TraesCS6D01G375200	458918728	458918997	1	***	tr|M4YNV8|M4YNV8_LOLPR	NADH dehydrogenase subunit 4L	PF00420: NADH-ubiquinone/plastoquinone oxidoreductase chain 4L	IPR001133: NADH-ubiquinone oxidoreductase chain 4L/K	GO:0016651 MF: oxidoreductase activity, acting on NAD(P)H;GO:0042773 BP: ATP synthesis coupled electron transport;GO:0055114 BP: oxidation-reduction process	G	PF00420	IPR001133	GO:0016651; GO:0042773; GO:0055114
TraesCS6D01G375300	458922067	458922537	1	***	tr|V9PDP8|V9PDP8_9POAL	30S ribosomal protein S7, chloroplastic	PF00177: Ribosomal protein S7p/S5e	IPR000235: Ribosomal protein S5/S7; IPR005717: Ribosomal protein S7, bacterial/organellar-type; IPR023798: Ribosomal protein S7 domain	GO:0003735 MF: structural constituent of ribosome;GO:0006412 BP: translation;GO:0015935 CC: small ribosomal subunit	G	PF00177	IPR000235; IPR005717; IPR023798	GO:0003735; GO:0006412; GO:0015935
TraesCS6D01G375400	458940162	458940353	1	--*	sp|A7GIK1|GATB_CLOBL	Aspartyl/glutamyl-tRNA(Asn/Gln) amidotransferase subunit B				G
TraesCS6D01G375500	458964781	458965203	1	*-*	tr|M7ZYR2|M7ZYR2_TRIUA	Cytochrome c oxidase subunit 1	PF03317: ELF protein	IPR004990: ELF protein		G	PF03317	IPR004990
TraesCS6D01G375600	458971036	458973442	1	***	tr|A0A1D6B8K6|A0A1D6B8K6_WHEAT	Serine/threonine-protein kinase	PF01453: D-mannose binding lectin; PF00954: S-locus glycoprotein domain; PF08276: PAN-like domain	IPR000858: S-locus glycoprotein domain; IPR001480: Bulb-type lectin domain; IPR003609: PAN/Apple domain	GO:0048544 BP: recognition of pollen	G	PF01453; PF00954; PF08276	IPR000858; IPR001480; IPR003609	GO:0048544
TraesCS6D01G375700	458973455	458977465	1	***	tr|A0A0Q3Q0I2|A0A0Q3Q0I2_BRADI	Serine/threonine-protein kinase	PF00954: S-locus glycoprotein domain; PF08276: PAN-like domain; PF07714: Protein tyrosine kinase	IPR000719: Protein kinase domain; IPR000858: S-locus glycoprotein domain; IPR001245: Serine-threonine/tyrosine-protein kinase, catalytic domain; IPR001480: Bulb-type lectin domain; IPR003609: PAN/Apple domain; IPR008271: Serine/threonine-protein kinase, active site; IPR011009: Protein kinase-like domain; IPR017441: Protein kinase, ATP binding site; IPR024171: S-receptor-like serine/threonine-prot…	GO:0004672 MF: protein kinase activity;GO:0004674 MF: protein serine/threonine kinase activity;GO:0005524 MF: ATP binding;GO:0006468 BP: protein phosphorylation;GO:0048544 BP: recognition of pollen	G	PF00954; PF08276; PF07714	IPR000719; IPR000858; IPR001245; IPR001480; IPR003609; IPR008271; IPR011009; IPR017441; IPR024171	GO:0004672; GO:0004674; GO:0005524; GO:0006468; GO:0048544
TraesCS6D01G375800	458993082	458996957	1	***	tr|A0A1D1YE49|A0A1D1YE49_9ARAE	Mitochondrial import inner membrane translocase subunit TIM50	PF03031: NLI interacting factor-like phosphatase	IPR004274: FCP1 homology domain; IPR023214: HAD-like domain		G	PF03031	IPR004274; IPR023214
TraesCS6D01G375900	459047023	459053025	1	***	tr|A0A1D6B8K6|A0A1D6B8K6_WHEAT	Serine/threonine-protein kinase	PF01453: D-mannose binding lectin; PF00954: S-locus glycoprotein domain; PF08276: PAN-like domain; PF07714: Protein tyrosine kinase	IPR000719: Protein kinase domain; IPR000858: S-locus glycoprotein domain; IPR001245: Serine-threonine/tyrosine-protein kinase, catalytic domain; IPR001480: Bulb-type lectin domain; IPR003609: PAN/Apple domain; IPR008271: Serine/threonine-protein kinase, active site; IPR011009: Protein kinase-like domain; IPR017441: Protein kinase, ATP binding site	GO:0004672 MF: protein kinase activity;GO:0005524 MF: ATP binding;GO:0006468 BP: protein phosphorylation;GO:0048544 BP: recognition of pollen	G	PF01453; PF00954; PF08276; PF07714	IPR000719; IPR000858; IPR001245; IPR001480; IPR003609; IPR008271; IPR011009; IPR017441	GO:0004672; GO:0005524; GO:0006468; GO:0048544
TraesCS6D01G376000	459049226	459051271	1	***	tr|M0VMP6|M0VMP6_HORVV	Serine/threonine-protein kinase	PF01453: D-mannose binding lectin; PF00954: S-locus glycoprotein domain; PF08276: PAN-like domain	IPR000858: S-locus glycoprotein domain; IPR001480: Bulb-type lectin domain; IPR003609: PAN/Apple domain	GO:0048544 BP: recognition of pollen	G	PF01453; PF00954; PF08276	IPR000858; IPR001480; IPR003609	GO:0048544
TraesCS6D01G376100	459054039	459067434	1	*-*	tr|M8C2B7|M8C2B7_AEGTA	Retrovirus-related Pol polyprotein from transposon TNT 1-94				TE
TraesCS6D01G376200	459058238	459058761	1	*-*	tr|A0A1D6B8K6|A0A1D6B8K6_WHEAT	Serine/threonine-protein kinase	PF07714: Protein tyrosine kinase	IPR001245: Serine-threonine/tyrosine-protein kinase, catalytic domain; IPR011009: Protein kinase-like domain	GO:0004672 MF: protein kinase activity;GO:0006468 BP: protein phosphorylation	G	PF07714	IPR001245; IPR011009	GO:0004672; GO:0006468
TraesCS6D01G376300	459062403	459063533	0	*-*	tr|Q7XQF2|Q7XQF2_ORYSJ	OJ000223_09.1 protein				G
TraesCS6D01G376400	459083491	459084966	1	--*	sp|Q660T5|SYM_BORBP	Methionine--tRNA ligase				G
TraesCS6D01G376500	459168789	459170520	1	--*	AT4G30600.2	signal recognition particle receptor alpha subunit family protein				G
TraesCS6D01G376600	459244397	459248317	1	***	tr|A0A1B6QJV5|A0A1B6QJV5_SORBI	Serine/threonine-protein kinase	PF01453: D-mannose binding lectin; PF00954: S-locus glycoprotein domain; PF08276: PAN-like domain; PF07714: Protein tyrosine kinase	IPR000719: Protein kinase domain; IPR000858: S-locus glycoprotein domain; IPR001245: Serine-threonine/tyrosine-protein kinase, catalytic domain; IPR001480: Bulb-type lectin domain; IPR003609: PAN/Apple domain; IPR008271: Serine/threonine-protein kinase, active site; IPR011009: Protein kinase-like domain; IPR017441: Protein kinase, ATP binding site; IPR024171: S-receptor-like serine/threonine-prot…	GO:0004672 MF: protein kinase activity;GO:0004674 MF: protein serine/threonine kinase activity;GO:0005524 MF: ATP binding;GO:0006468 BP: protein phosphorylation;GO:0048544 BP: recognition of pollen	G	PF01453; PF00954; PF08276; PF07714	IPR000719; IPR000858; IPR001245; IPR001480; IPR003609; IPR008271; IPR011009; IPR017441; IPR024171	GO:0004672; GO:0004674; GO:0005524; GO:0006468; GO:0048544
TraesCS6D01G376700	459270786	459271427	1	--*	AT4G03260.4	Outer arm dynein light chain 1 protein				G
TraesCS6D01G376800	459548212	459550608	0	--*	sp|A5VBQ3|METK_SPHWW	S-adenosylmethionine synthase				G
TraesCS6D01G376900	459694287	459699715	0	***	tr|W5GXD3|W5GXD3_WHEAT	Acetyl-coenzyme A synthetase	PF16177: Acetyl-coenzyme A synthetase N-terminus; PF00501: AMP-binding enzyme; PF13193: AMP-binding enzyme C-terminal domain	IPR000873: AMP-dependent synthetase/ligase; IPR011904: Acetate-CoA ligase; IPR020845: AMP-binding, conserved site; IPR025110: AMP-binding enzyme C-terminal domain; IPR032387: Acetyl-coenzyme A synthetase, N-terminal domain	GO:0003824 MF: catalytic activity;GO:0003987 MF: acetate-CoA ligase activity;GO:0008152 BP: metabolic process;GO:0016208 MF: AMP binding;GO:0019427 BP: acetyl-CoA biosynthetic process from acetate	G	PF16177; PF00501; PF13193	IPR000873; IPR011904; IPR020845; IPR025110; IPR032387	GO:0003824; GO:0003987; GO:0008152; GO:0016208; GO:0019427
TraesCS6D01G377000	459734698	459735690	1	*-*	tr|W9RCL9|W9RCL9_9ROSA	Ethylene-responsive transcription factor	PF00847: AP2 domain	IPR001471: AP2/ERF domain; IPR016177: DNA-binding domain	GO:0003677 MF: DNA binding;GO:0003700 MF: transcription factor activity, sequence-specific DNA binding;GO:0006355 BP: regulation of transcription, DNA-templated	G	PF00847	IPR001471; IPR016177	GO:0003677; GO:0003700; GO:0006355
TraesCS6D01G377100	459822539	459835257	1	***	tr|W5ZTD6|W5ZTD6_MAIZE	Myosin	PF02736: Myosin N-terminal SH3-like domain; PF00063: Myosin head (motor domain); PF00612: IQ calmodulin-binding motif; PF01843: DIL domain	IPR000048: IQ motif, EF-hand binding site; IPR001609: Myosin head, motor domain; IPR002710: Dilute domain; IPR004009: Myosin, N-terminal, SH3-like; IPR027417: P-loop containing nucleoside triphosphate hydrolase	GO:0003774 MF: motor activity;GO:0005515 MF: protein binding;GO:0005524 MF: ATP binding;GO:0016459 CC: myosin complex	G	PF02736; PF00063; PF00612; PF01843	IPR000048; IPR001609; IPR002710; IPR004009; IPR027417	GO:0003774; GO:0005515; GO:0005524; GO:0016459
TraesCS6D01G377200	459836563	459841936	0	--*	tr|W9RR20|W9RR20_9ROSA	Transcription factor		IPR009057: Homeobox domain-like; IPR017877: Myb-like domain	GO:0003677 MF: DNA binding	G		IPR009057; IPR017877	GO:0003677
TraesCS6D01G377300	459918521	459925569	1	--*	tr|B9GN48|B9GN48_POPTR	Myb family transcription factor family protein		IPR009057: Homeobox domain-like; IPR017877: Myb-like domain	GO:0003677 MF: DNA binding	G		IPR009057; IPR017877	GO:0003677
TraesCS6D01G377400	460097748	460102430	1	***	tr|M8AJ65|M8AJ65_TRIUA	Disease resistance protein RPM1	PF00931: NB-ARC domain	IPR002182: NB-ARC; IPR011991: Winged helix-turn-helix DNA-binding domain; IPR027417: P-loop containing nucleoside triphosphate hydrolase; IPR032675: Leucine-rich repeat domain, L domain-like	GO:0043531 MF: ADP binding	G	PF00931	IPR002182; IPR011991; IPR027417; IPR032675	GO:0043531
TraesCS6D01G377500	460368055	460372073	1	***	tr|A9UKL6|A9UKL6_HORVU	NBS-LRR resistance-like protein		IPR032675: Leucine-rich repeat domain, L domain-like		G		IPR032675
TraesCS6D01G377600	460404223	460404510	1	--*	tr|M8C787|M8C787_AEGTA	B3 domain-containing protein		IPR003340: B3 DNA binding domain; IPR015300: DNA-binding pseudobarrel domain	GO:0003677 MF: DNA binding	G		IPR003340; IPR015300	GO:0003677
TraesCS6D01G377700	460466174	460467736	1	*-*	tr|A0A1J6IHD4|A0A1J6IHD4_NICAT	Protein plastid movement impaired 1-related 1				G
TraesCS6D01G377800	460468695	460474237	1	***	tr|A0A0K9PV25|A0A0K9PV25_ZOSMR	Actin-related protein 2/3 complex subunit	PF00400: WD domain, G-beta repeat	IPR001680: WD40 repeat; IPR015943: WD40/YVTN repeat-like-containing domain; IPR017383: Actin-related protein 2/3 complex subunit 1; IPR017986: WD40-repeat-containing domain	GO:0005515 MF: protein binding;GO:0005885 CC: Arp2/3 protein complex;GO:0015629 CC: actin cytoskeleton;GO:0030833 BP: regulation of actin filament polymerization;GO:0034314 BP: Arp2/3 complex-mediated actin nucleation	G	PF00400	IPR001680; IPR015943; IPR017383; IPR017986	GO:0005515; GO:0005885; GO:0015629; GO:0030833; GO:0034314
TraesCS6D01G377900	460567642	460572405	1	***	tr|B9RFU0|B9RFU0_RICCO	Cytochrome P450, putative	PF00067: Cytochrome P450	IPR001128: Cytochrome P450; IPR002401: Cytochrome P450, E-class, group I; IPR017972: Cytochrome P450, conserved site	GO:0005506 MF: iron ion binding;GO:0016705 MF: oxidoreductase activity, acting on paired donors, with incorporation or reduction of molecular oxygen;GO:0020037 MF: heme binding;GO:0055114 BP: oxidation-reduction process	G	PF00067	IPR001128; IPR002401; IPR017972	GO:0005506; GO:0016705; GO:0020037; GO:0055114
TraesCS6D01G378000	460573217	460574626	0	***	tr|A0A1D1XTT3|A0A1D1XTT3_9ARAE	Inosine-5'-monophosphate dehydrogenase	PF00571: CBS domain	IPR000644: CBS domain		G	PF00571	IPR000644
TraesCS6D01G378100	460648318	460652809	1	***	tr|B9HPG4|B9HPG4_POPTR	Telomere-binding family protein	PF00249: Myb-like DNA-binding domain	IPR000626: Ubiquitin domain; IPR001005: SANT/Myb domain; IPR009057: Homeobox domain-like; IPR017930: Myb domain; IPR029071: Ubiquitin-related domain	GO:0003677 MF: DNA binding;GO:0005515 MF: protein binding	G	PF00249	IPR000626; IPR001005; IPR009057; IPR017930; IPR029071	GO:0003677; GO:0005515
TraesCS6D01G378200	460718239	460722277	1	***	tr|M8CBL8|M8CBL8_AEGTA	50S ribosomal protein L13	PF00572: Ribosomal protein L13	IPR005822: Ribosomal protein L13; IPR005823: Ribosomal protein L13, bacterial-type	GO:0003735 MF: structural constituent of ribosome;GO:0005840 CC: ribosome;GO:0006412 BP: translation	G	PF00572	IPR005822; IPR005823	GO:0003735; GO:0005840; GO:0006412
TraesCS6D01G378300	460733074	460734939	1	***	tr|A0A1D6BAS5|A0A1D6BAS5_WHEAT	Auxin-responsive protein	PF02309: AUX/IAA family	IPR000270: PB1 domain; IPR033389: AUX/IAA domain	GO:0005515 MF: protein binding	G	PF02309	IPR000270; IPR033389	GO:0005515
TraesCS6D01G378400	460735852	460740130	1	***	tr|E7BXE5|E7BXE5_9POAL	Potassium channel beta subunit	PF00248: Aldo/keto reductase family	IPR005399: Potassium channel, voltage-dependent, beta subunit, KCNAB-related; IPR023210: NADP-dependent oxidoreductase domain		G	PF00248	IPR005399; IPR023210
TraesCS6D01G378500	460741098	460746271	1	***	tr|M7YL93|M7YL93_TRIUA	Riboflavin biosynthesis protein RibD	PF00383: Cytidine and deoxycytidylate deaminase zinc-binding region; PF01872: RibD C-terminal domain; PF08719: Domain of unknown function (DUF1768)	IPR002125: Cytidine and deoxycytidylate deaminases, zinc-binding; IPR002734: Bacterial bifunctional deaminase-reductase, C-terminal; IPR004794: Riboflavin biosynthesis protein RibD; IPR011549: Riboflavin-specific deaminase, C-terminal; IPR012816: NADAR; IPR016193: Cytidine deaminase-like; IPR024072: Dihydrofolate reductase-like domain	GO:0003824 MF: catalytic activity;GO:0008270 MF: zinc ion binding;GO:0008703 MF: 5-amino-6-(5-phosphoribosylamino)uracil reductase activity;GO:0008835 MF: diaminohydroxyphosphoribosylaminopyrimidine deaminase activity;GO:0009231 BP: riboflavin biosynthetic process;GO:0050661 MF: NADP binding;GO:0055114 BP: oxidation-reduction process	G	PF00383; PF01872; PF08719	IPR002125; IPR002734; IPR004794; IPR011549; IPR012816; IPR016193; IPR024072	GO:0003824; GO:0008270; GO:0008703; GO:0008835; GO:0009231; GO:0050661; GO:0055114
TraesCS6D01G378600	460764885	460765854	0	*-*	tr|Q2R337|Q2R337_ORYSJ	Transposon protein, putative, CACTA, En/Spm sub-class	PF12776: Myb/SANT-like DNA-binding domain	IPR024752: Myb/SANT-like domain		TE	PF12776	IPR024752
TraesCS6D01G378700	460786412	460788506	1	***	tr|G7KPC6|G7KPC6_MEDTR	Methyltransferase family protein	PF10294: Lysine methyltransferase	IPR019410: Lysine methyltransferase; IPR029063: S-adenosyl-L-methionine-dependent methyltransferase		G	PF10294	IPR019410; IPR029063
TraesCS6D01G378800	460788697	460790487	1	***	tr|A0A1E5WLF2|A0A1E5WLF2_9POAL	Pentatricopeptide repeat-containing protein	PF01535: PPR repeat; PF13041: PPR repeat family	IPR002885: Pentatricopeptide repeat; IPR011990: Tetratricopeptide-like helical domain	GO:0005515 MF: protein binding	G	PF01535; PF13041	IPR002885; IPR011990	GO:0005515
TraesCS6D01G378900	460791387	460792587	1	--*	tr|A0A061F071|A0A061F071_THECC	Heavy metal transport/detoxification superfamily protein, putative				G
TraesCS6D01G379000	460813082	460814360	1	--*	AT2G36200.2	P-loop containing nucleoside triphosphate hydrolases superfamily protein				G
TraesCS6D01G379100	460815974	460816981	1	--*	tr|A0A072UJX7|A0A072UJX7_MEDTR	Heavy metal transport/detoxification superfamily protein				G
TraesCS6D01G379200	460846862	460847539	1	--*	tr|Q6K9R4|Q6K9R4_ORYSJ	Heavy-metal-associated domain-containing protein-like				G
TraesCS6D01G379300	461006929	461010430	1	***	tr|W5GTZ4|W5GTZ4_WHEAT	S-acyltransferase	PF01529: DHHC palmitoyltransferase	IPR001594: Palmitoyltransferase, DHHC domain		G	PF01529	IPR001594
TraesCS6D01G379400	461261546	461262685	1	--*	sp|O54478|PARC_CAUCR	DNA topoisomerase 4 subunit A	PF07893: Protein of unknown function (DUF1668)	IPR012871: Protein of unknown function DUF1677, Oryza sativa		G	PF07893	IPR012871
TraesCS6D01G379500	461315650	461318810	1	--*	sp|Q8U0Z7|MBHLB_PYRFU	Membrane-bound hydrogenase subunit beta				G
TraesCS6D01G379600	461330324	461332945	1	***	tr|A0A199V4D9|A0A199V4D9_ANACO	Pentatricopeptide repeat-containing protein	PF13041: PPR repeat family; PF01535: PPR repeat; PF14432: DYW family of nucleic acid deaminases	IPR002885: Pentatricopeptide repeat; IPR011990: Tetratricopeptide-like helical domain; IPR032867: DYW domain	GO:0005515 MF: protein binding;GO:0008270 MF: zinc ion binding	G	PF13041; PF01535; PF14432	IPR002885; IPR011990; IPR032867	GO:0005515; GO:0008270
TraesCS6D01G379700	461333141	461335399	1	***	tr|A0A103YCX9|A0A103YCX9_CYNCS	Thioredoxin	PF00085: Thioredoxin	IPR012336: Thioredoxin-like fold; IPR013766: Thioredoxin domain	GO:0045454 BP: cell redox homeostasis	G	PF00085	IPR012336; IPR013766	GO:0045454
TraesCS6D01G379800	461354602	461359342	1	***	tr|N1QZ38|N1QZ38_AEGTA	Pumilio-like protein	PF07990: Nucleic acid binding protein NABP; PF00806: Pumilio-family RNA binding repeat	IPR001313: Pumilio RNA-binding repeat; IPR011989: Armadillo-like helical; IPR012940: Nucleic acid binding NABP; IPR016024: Armadillo-type fold; IPR033133: Pumilio homology domain	GO:0003723 MF: RNA binding;GO:0005488 MF: binding	G	PF07990; PF00806	IPR001313; IPR011989; IPR012940; IPR016024; IPR033133	GO:0003723; GO:0005488
TraesCS6D01G379900	461361195	461365872	0	***	tr|B9HQD6|B9HQD6_POPTR	2-phosphoglycerate kinase-related family protein	PF13671: AAA domain	IPR027417: P-loop containing nucleoside triphosphate hydrolase		G	PF13671	IPR027417
TraesCS6D01G380000	461387202	461388215	1	***	tr|D7KD31|D7KD31_ARALL	C2 domain-containing protein	PF00168: C2 domain	IPR000008: C2 domain	GO:0005515 MF: protein binding	G	PF00168	IPR000008	GO:0005515
TraesCS6D01G380100	461391468	461396506	0	***	tr|A0A199URC3|A0A199URC3_ANACO	OTU domain-containing protein	PF02338: OTU-like cysteine protease	IPR003323: OTU domain		G	PF02338	IPR003323
TraesCS6D01G380200	461415477	461419568	1	***	tr|C6ZRX7|C6ZRX7_SOYBN	Protein kinase	PF07714: Protein tyrosine kinase	IPR000719: Protein kinase domain; IPR001245: Serine-threonine/tyrosine-protein kinase, catalytic domain; IPR011009: Protein kinase-like domain; IPR017441: Protein kinase, ATP binding site	GO:0004672 MF: protein kinase activity;GO:0005524 MF: ATP binding;GO:0006468 BP: protein phosphorylation	G	PF07714	IPR000719; IPR001245; IPR011009; IPR017441	GO:0004672; GO:0005524; GO:0006468
TraesCS6D01G380300	461449512	461454632	1	***	tr|A0A0K9PAR3|A0A0K9PAR3_ZOSMR	ABC transporter G family member	PF00005: ABC transporter	IPR003439: ABC transporter-like; IPR003593: AAA+ ATPase domain; IPR017871: ABC transporter, conserved site; IPR027417: P-loop containing nucleoside triphosphate hydrolase	GO:0005524 MF: ATP binding;GO:0016887 MF: ATPase activity	G	PF00005	IPR003439; IPR003593; IPR017871; IPR027417	GO:0005524; GO:0016887
TraesCS6D01G380400	461450616	461456569	1	***	tr|A0A199VZ20|A0A199VZ20_ANACO	DNL-type zinc finger protein	PF05180: DNL zinc finger	IPR007853: Zinc finger, DNL-type	GO:0008270 MF: zinc ion binding	TE?	PF05180	IPR007853	GO:0008270
TraesCS6D01G380500	461460642	461461349	1	*-*	AT5G50140.1	Ankyrin repeat family protein	PF13962: Domain of unknown function	IPR026961: PGG domain		G	PF13962	IPR026961
TraesCS6D01G380600	461464508	461465191	1	*-*	tr|A0A061GKQ2|A0A061GKQ2_THECC	Ankyrin repeat family protein, putative	PF13962: Domain of unknown function	IPR026961: PGG domain		G	PF13962	IPR026961
TraesCS6D01G380700	461500844	461501905	1	-**	tr|A0A0N9LF81|A0A0N9LF81_SACOF	Invertase inhibitor	PF04043: Plant invertase/pectin methylesterase inhibitor	IPR006501: Pectinesterase inhibitor domain	GO:0004857 MF: enzyme inhibitor activity	G	PF04043	IPR006501	GO:0004857
TraesCS6D01G380800	461502880	461503581	1	*-*	AT5G51160.1	Ankyrin repeat family protein	PF13962: Domain of unknown function	IPR026961: PGG domain		G	PF13962	IPR026961
TraesCS6D01G380900	461509616	461511450	1	*-*	tr|A0A1J3CSB5|A0A1J3CSB5_NOCCA	Glutathione S-transferase T3	PF14303: No apical meristem-associated C-terminal domain	IPR029466: No apical meristem-associated, C-terminal domain		G	PF14303	IPR029466
TraesCS6D01G381000	461628209	461630479	1	--*	sp|A0QUX8|ILVC_MYCS2	Ketol-acid reductoisomerase (NADP(+))	PF13968: Domain of unknown function (DUF4220); PF04578: Protein of unknown function, DUF594	IPR007658: Protein of unknown function DUF594; IPR025315: Domain of unknown function DUF4220		G	PF13968; PF04578	IPR007658; IPR025315
TraesCS6D01G381100	461653241	461657024	1	*-*	AT4G19090.1	transmembrane protein, putative (DUF594)	PF13968: Domain of unknown function (DUF4220); PF04578: Protein of unknown function, DUF594	IPR007658: Protein of unknown function DUF594; IPR025315: Domain of unknown function DUF4220		G	PF13968; PF04578	IPR007658; IPR025315
TraesCS6D01G381200	461706124	461707380	1	***	tr|A9P9S2|A9P9S2_POPTR	Kinase family protein	PF00069: Protein kinase domain	IPR000719: Protein kinase domain; IPR011009: Protein kinase-like domain	GO:0004672 MF: protein kinase activity;GO:0005524 MF: ATP binding;GO:0006468 BP: protein phosphorylation	G	PF00069	IPR000719; IPR011009	GO:0004672; GO:0005524; GO:0006468
TraesCS6D01G381300	461712333	461715900	1	***	tr|F2CQQ4|F2CQQ4_HORVV	Serine/threonine-protein phosphatase	PF16891: Serine-threonine protein phosphatase N-terminal domain; PF00149: Calcineurin-like phosphoesterase	IPR004843: Calcineurin-like phosphoesterase domain, ApaH type; IPR006186: Serine/threonine-specific protein phosphatase/bis(5-nucleosyl)-tetraphosphatase; IPR029052: Metallo-dependent phosphatase-like; IPR031675: Serine-threonine protein phosphatase, N-terminal	GO:0016787 MF: hydrolase activity	G	PF16891; PF00149	IPR004843; IPR006186; IPR029052; IPR031675	GO:0016787
TraesCS6D01G381400	461854537	461856190	1	-**	AT3G52680.1	F-box/RNI-like/FBD-like domains-containing protein	PF00646: F-box domain	IPR001810: F-box domain; IPR032675: Leucine-rich repeat domain, L domain-like	GO:0005515 MF: protein binding	TE?	PF00646	IPR001810; IPR032675	GO:0005515
TraesCS6D01G381500	461923764	461925841	1	--*	AT3G52680.1	F-box/RNI-like/FBD-like domains-containing protein	PF00646: F-box domain	IPR001810: F-box domain; IPR032675: Leucine-rich repeat domain, L domain-like	GO:0005515 MF: protein binding	TE?	PF00646	IPR001810; IPR032675	GO:0005515
TraesCS6D01G381600	461947929	461948373	1	--*	AT3G57780.5	nucleolar-like protein				G
TraesCS6D01G381700	462012555	462015089	1	--*	AT4G13985.1	FBD-associated F-box protein	PF00646: F-box domain	IPR001810: F-box domain; IPR032675: Leucine-rich repeat domain, L domain-like	GO:0005515 MF: protein binding	TE?	PF00646	IPR001810; IPR032675	GO:0005515
TraesCS6D01G381800	462024821	462027738	0	*-*	AT1G67390.1	F-box family protein	PF00646: F-box domain	IPR001810: F-box domain; IPR032675: Leucine-rich repeat domain, L domain-like	GO:0005515 MF: protein binding	TE?	PF00646	IPR001810; IPR032675	GO:0005515
TraesCS6D01G381900	462033262	462033825	1	*-*	AT3G25270.1	Ribonuclease H-like superfamily protein	PF13456: Reverse transcriptase-like	IPR012337: Ribonuclease H-like domain	GO:0003676 MF: nucleic acid binding	TE	PF13456	IPR012337	GO:0003676
TraesCS6D01G382000	462075974	462077661	1	--*	AT3G28030.3	5'-3' exonuclease family protein				G
TraesCS6D01G382100	462181011	462182979	1	*-*	tr|B9STH4|B9STH4_RICCO	Ring finger protein, putative	PF13639: Ring finger domain	IPR001841: Zinc finger, RING-type; IPR013083: Zinc finger, RING/FYVE/PHD-type	GO:0005515 MF: protein binding;GO:0008270 MF: zinc ion binding	G	PF13639	IPR001841; IPR013083	GO:0005515; GO:0008270
TraesCS6D01G382200	462196922	462197761	1	*-*	tr|B9STH4|B9STH4_RICCO	Ring finger protein, putative	PF13639: Ring finger domain	IPR001841: Zinc finger, RING-type; IPR013083: Zinc finger, RING/FYVE/PHD-type	GO:0005515 MF: protein binding;GO:0008270 MF: zinc ion binding	G	PF13639	IPR001841; IPR013083	GO:0005515; GO:0008270
TraesCS6D01G382300	462198548	462202823	1	***	sp|F4HSX9|KLCR3_ARATH	Protein KINESIN LIGHT CHAIN-RELATED 3	PF13374: Tetratricopeptide repeat; PF13424: Tetratricopeptide repeat; PF13181: Tetratricopeptide repeat	IPR011990: Tetratricopeptide-like helical domain; IPR011991: Winged helix-turn-helix DNA-binding domain; IPR013026: Tetratricopeptide repeat-containing domain; IPR019734: Tetratricopeptide repeat	GO:0005515 MF: protein binding	G	PF13374; PF13424; PF13181	IPR011990; IPR011991; IPR013026; IPR019734	GO:0005515
TraesCS6D01G382400	462208373	462209761	1	***	tr|K7U0Y2|K7U0Y2_MAIZE	Anthocyanin 5-aromatic acyltransferase	PF02458: Transferase family	IPR003480: Transferase	GO:0016747 MF: transferase activity, transferring acyl groups other than amino-acyl groups	G	PF02458	IPR003480	GO:0016747
TraesCS6D01G382500	462233815	462235200	1	***	tr|Q337Z5|Q337Z5_ORYSJ	BTB/POZ domain containing protein	PF00917: MATH domain; PF00651: BTB/POZ domain	IPR000210: BTB/POZ domain; IPR002083: MATH/TRAF domain; IPR008974: TRAF-like; IPR011333: SKP1/BTB/POZ domain	GO:0005515 MF: protein binding	G	PF00917; PF00651	IPR000210; IPR002083; IPR008974; IPR011333	GO:0005515
TraesCS6D01G382600	462272307	462273070	1	***	tr|Q6K713|Q6K713_ORYSJ	LOB domain protein-like	PF03195: Protein of unknown function DUF260	IPR004883: Lateral organ boundaries, LOB		G	PF03195	IPR004883
TraesCS6D01G382700	462274669	462277659	1	***	tr|A0A1D1Z5G2|A0A1D1Z5G2_9ARAE	Myosin type-2 heavy chain 2				G
TraesCS6D01G382800	462317119	462324790	1	***	tr|B9RFU0|B9RFU0_RICCO	Cytochrome P450, putative	PF00067: Cytochrome P450	IPR001128: Cytochrome P450; IPR002401: Cytochrome P450, E-class, group I; IPR017972: Cytochrome P450, conserved site	GO:0005506 MF: iron ion binding;GO:0016705 MF: oxidoreductase activity, acting on paired donors, with incorporation or reduction of molecular oxygen;GO:0020037 MF: heme binding;GO:0055114 BP: oxidation-reduction process	G	PF00067	IPR001128; IPR002401; IPR017972	GO:0005506; GO:0016705; GO:0020037; GO:0055114
TraesCS6D01G382900	462354219	462355508	1	***	tr|A0A172Q4G6|A0A172Q4G6_WHEAT	Nicotianamine synthase	PF03059: Nicotianamine synthase protein	IPR004298: Nicotianamine synthase; IPR029063: S-adenosyl-L-methionine-dependent methyltransferase	GO:0030410 MF: nicotianamine synthase activity;GO:0030418 BP: nicotianamine biosynthetic process	G	PF03059	IPR004298; IPR029063	GO:0030410; GO:0030418
TraesCS6D01G383000	462404899	462406896	1	***	tr|B9SW88|B9SW88_RICCO	Glucan endo-1,3-beta-glucosidase, putative	PF00332: Glycosyl hydrolases family 17	IPR000490: Glycoside hydrolase family 17; IPR017853: Glycoside hydrolase superfamily	GO:0004553 MF: hydrolase activity, hydrolyzing O-glycosyl compounds;GO:0005975 BP: carbohydrate metabolic process	G	PF00332	IPR000490; IPR017853	GO:0004553; GO:0005975
TraesCS6D01G383100	462408566	462409448	1	*-*	tr|B9V0G7|B9V0G7_9ORYZ	F-box family protein				TE?
TraesCS6D01G383200	462411093	462414003	1	***	tr|A0A1D6B646|A0A1D6B646_WHEAT	Deoxyhypusine hydroxylase	PF13646: HEAT repeats	IPR004155: PBS lyase HEAT-like repeat; IPR011989: Armadillo-like helical; IPR016024: Armadillo-type fold; IPR027517: Deoxyhypusine hydroxylase	GO:0005488 MF: binding;GO:0008612 BP: peptidyl-lysine modification to peptidyl-hypusine;GO:0019135 MF: deoxyhypusine monooxygenase activity	G	PF13646	IPR004155; IPR011989; IPR016024; IPR027517	GO:0005488; GO:0008612; GO:0019135
TraesCS6D01G383300	462414235	462418774	1	***	tr|M7Z0X9|M7Z0X9_TRIUA	Bet1-like SNARE 1-1		IPR000727: Target SNARE coiled-coil homology domain	GO:0005515 MF: protein binding	G		IPR000727	GO:0005515
TraesCS6D01G383400	462422769	462423641	1	***	tr|A0A0K9PN07|A0A0K9PN07_ZOSMR	AT hook motif DNA-binding family protein	PF03479: Domain of unknown function (DUF296)	IPR005175: PPC domain		G	PF03479	IPR005175
TraesCS6D01G383500	462461497	462466675	1	***	tr|N1QVB3|N1QVB3_AEGTA	T-complex protein 1 subunit zeta	PF00118: TCP-1/cpn60 chaperonin family	IPR002194: Chaperonin TCP-1, conserved site; IPR002423: Chaperonin Cpn60/TCP-1 family; IPR012722: T-complex protein 1, zeta subunit; IPR017998: Chaperone tailless complex polypeptide 1 (TCP-1); IPR027409: GroEL-like apical domain; IPR027413: GroEL-like equatorial domain	GO:0005524 MF: ATP binding;GO:0006457 BP: protein folding;GO:0051082 MF: unfolded protein binding	G	PF00118	IPR002194; IPR002423; IPR012722; IPR017998; IPR027409; IPR027413	GO:0005524; GO:0006457; GO:0051082
TraesCS6D01G383600	462483712	462487539	1	***	tr|I7D6Q1|I7D6Q1_HORVU	Ethylene receptor	PF01590: GAF domain; PF00512: His Kinase A (phospho-acceptor) domain; PF02518: Histidine kinase-, DNA gyrase B-, and HSP90-like ATPase; PF00072: Response regulator receiver domain	IPR001789: Signal transduction response regulator, receiver domain; IPR003018: GAF domain; IPR003594: Histidine kinase-like ATPase, C-terminal domain; IPR003661: Signal transduction histidine kinase, dimerisation/phosphoacceptor domain; IPR011006: CheY-like superfamily; IPR014525: Ethylene receptor; IPR029016: GAF domain-like	GO:0000155 MF: phosphorelay sensor kinase activity;GO:0000160 BP: phosphorelay signal transduction system;GO:0004673 MF: protein histidine kinase activity;GO:0005515 MF: protein binding;GO:0005789 CC: endoplasmic reticulum membrane;GO:0007165 BP: signal transduction;GO:0010105 BP: negative regulation of ethylene-activated signaling pathway;GO:0038199 MF: ethylene receptor activity;GO:0050896 BP: …	G	PF01590; PF00512; PF02518; PF00072	IPR001789; IPR003018; IPR003594; IPR003661; IPR011006; IPR014525; IPR029016	GO:0000155; GO:0000160; GO:0004673; GO:0005515; GO:0005789; GO:0007165; GO:0010105; GO:0038199; GO:0050896; GO:0051740
TraesCS6D01G383700	462529447	462531046	1	***	tr|A7VM39|A7VM39_MARPO	Receptor-like kinase	PF00069: Protein kinase domain	IPR000719: Protein kinase domain; IPR008271: Serine/threonine-protein kinase, active site; IPR011009: Protein kinase-like domain; IPR017441: Protein kinase, ATP binding site	GO:0004672 MF: protein kinase activity;GO:0005524 MF: ATP binding;GO:0006468 BP: protein phosphorylation	G	PF00069	IPR000719; IPR008271; IPR011009; IPR017441	GO:0004672; GO:0005524; GO:0006468
TraesCS6D01G383800	462536885	462540916	1	***	tr|A0A061G5W7|A0A061G5W7_THECC	RING/U-box superfamily protein, putative	PF13639: Ring finger domain	IPR001841: Zinc finger, RING-type; IPR013083: Zinc finger, RING/FYVE/PHD-type	GO:0005515 MF: protein binding;GO:0008270 MF: zinc ion binding	G	PF13639	IPR001841; IPR013083	GO:0005515; GO:0008270
TraesCS6D01G383900	462554067	462555545	1	***	tr|A0A0U2S1G4|A0A0U2S1G4_ORYSA	NBS-LRR-like resistance protein	PF00931: NB-ARC domain	IPR002182: NB-ARC; IPR027417: P-loop containing nucleoside triphosphate hydrolase	GO:0043531 MF: ADP binding	G	PF00931	IPR002182; IPR027417	GO:0043531
TraesCS6D01G384000	462602783	462605957	1	***	tr|M8CF01|M8CF01_AEGTA	B3 domain-containing protein	PF02362: B3 DNA binding domain	IPR003340: B3 DNA binding domain; IPR015300: DNA-binding pseudobarrel domain	GO:0003677 MF: DNA binding	G	PF02362	IPR003340; IPR015300	GO:0003677
TraesCS6D01G384100	462613428	462614423	1	--*	AT3G14470.2	NB-ARC domain-containing disease resistance protein		IPR027417: P-loop containing nucleoside triphosphate hydrolase		G		IPR027417
TraesCS6D01G384200	462624316	462631937	1	***	tr|M8CZ57|M8CZ57_AEGTA	Aconitate hydratase	PF00330: Aconitase family (aconitate hydratase); PF00694: Aconitase C-terminal domain	IPR000573: Aconitase A/isopropylmalate dehydratase small subunit, swivel domain; IPR001030: Aconitase/3-isopropylmalate dehydratase large subunit, alpha/beta/alpha domain; IPR006249: Aconitase/Iron-responsive element-binding protein 2; IPR015928: Aconitase/3-isopropylmalate dehydratase, swivel; IPR015931: Aconitase/3-isopropylmalate dehydratase large subunit, alpha/beta/alpha, subdomain 1/3; IPR0…	GO:0008152 BP: metabolic process	G	PF00330; PF00694	IPR000573; IPR001030; IPR006249; IPR015928; IPR015931; IPR015932; IPR018136	GO:0008152
TraesCS6D01G384300	462634503	462636026	1	***	tr|W5GZR4|W5GZR4_WHEAT	Protein DETOXIFICATION	PF01554: MatE	IPR002528: Multi antimicrobial extrusion protein	GO:0006855 BP: drug transmembrane transport;GO:0015238 MF: drug transmembrane transporter activity;GO:0015297 MF: antiporter activity;GO:0016020 CC: membrane;GO:0055085 BP: transmembrane transport	G	PF01554	IPR002528	GO:0006855; GO:0015238; GO:0015297; GO:0016020; GO:0055085
TraesCS6D01G384400	462689525	462691500	1	***	tr|A0A1D6CWR7|A0A1D6CWR7_WHEAT	Protein DETOXIFICATION	PF01554: MatE	IPR002528: Multi antimicrobial extrusion protein	GO:0006855 BP: drug transmembrane transport;GO:0015238 MF: drug transmembrane transporter activity;GO:0015297 MF: antiporter activity;GO:0016020 CC: membrane;GO:0055085 BP: transmembrane transport	G	PF01554	IPR002528	GO:0006855; GO:0015238; GO:0015297; GO:0016020; GO:0055085
TraesCS6D01G384500	462701175	462704955	1	***	tr|M7ZDY1|M7ZDY1_TRIUA	rRNA 2'-O-methyltransferase fibrillarin 2	PF01269: Fibrillarin	IPR000692: Fibrillarin; IPR020813: Fibrillarin, conserved site; IPR029063: S-adenosyl-L-methionine-dependent methyltransferase	GO:0003723 MF: RNA binding;GO:0006364 BP: rRNA processing;GO:0008033 BP: tRNA processing;GO:0008168 MF: methyltransferase activity	G	PF01269	IPR000692; IPR020813; IPR029063	GO:0003723; GO:0006364; GO:0008033; GO:0008168
TraesCS6D01G384600	462839386	462841504	1	--*	AT1G56400.1	F-box family protein	PF00646: F-box domain	IPR001810: F-box domain; IPR032675: Leucine-rich repeat domain, L domain-like	GO:0005515 MF: protein binding	TE?	PF00646	IPR001810; IPR032675	GO:0005515
TraesCS6D01G384700	462846126	462848802	0	*-*	tr|M8BU25|M8BU25_AEGTA	Protein FAR1-RELATED SEQUENCE 5	PF10551: MULE transposase domain	IPR018289: MULE transposase domain		TE	PF10551	IPR018289
TraesCS6D01G384800	462856434	462859952	1	*-*	AT2G33170.2	Leucine-rich repeat receptor-like protein kinase family protein	PF08263: Leucine rich repeat N-terminal domain; PF13516: Leucine Rich repeat; PF13855: Leucine rich repeat; PF00560: Leucine Rich Repeat	IPR001611: Leucine-rich repeat; IPR003591: Leucine-rich repeat, typical subtype; IPR013210: Leucine-rich repeat-containing N-terminal, plant-type; IPR032675: Leucine-rich repeat domain, L domain-like	GO:0005515 MF: protein binding	G	PF08263; PF13516; PF13855; PF00560	IPR001611; IPR003591; IPR013210; IPR032675	GO:0005515
TraesCS6D01G384900	462862424	462867403	1	***	AT5G38350.1	Disease resistance protein (NBS-LRR class) family	PF00931: NB-ARC domain; PF12799: Leucine Rich repeats (2 copies)	IPR002182: NB-ARC; IPR003591: Leucine-rich repeat, typical subtype; IPR011991: Winged helix-turn-helix DNA-binding domain; IPR025875: Leucine rich repeat 4; IPR027417: P-loop containing nucleoside triphosphate hydrolase; IPR032675: Leucine-rich repeat domain, L domain-like	GO:0043531 MF: ADP binding	G	PF00931; PF12799	IPR002182; IPR003591; IPR011991; IPR025875; IPR027417; IPR032675	GO:0043531
TraesCS6D01G385000	463051426	463051982	1	--*	AT2G33170.2	Leucine-rich repeat receptor-like protein kinase family protein	PF08263: Leucine rich repeat N-terminal domain	IPR013210: Leucine-rich repeat-containing N-terminal, plant-type; IPR032675: Leucine-rich repeat domain, L domain-like		G	PF08263	IPR013210; IPR032675
TraesCS6D01G385100	463072206	463074128	1	*-*	AT4G08850.2	Leucine-rich repeat receptor-like protein kinase family protein	PF08263: Leucine rich repeat N-terminal domain; PF13855: Leucine rich repeat; PF00560: Leucine Rich Repeat	IPR001611: Leucine-rich repeat; IPR013210: Leucine-rich repeat-containing N-terminal, plant-type; IPR032675: Leucine-rich repeat domain, L domain-like	GO:0005515 MF: protein binding	G	PF08263; PF13855; PF00560	IPR001611; IPR013210; IPR032675	GO:0005515
TraesCS6D01G385200	463078766	463091648	1	*-*	AT4G08850.2	Leucine-rich repeat receptor-like protein kinase family protein	PF08263: Leucine rich repeat N-terminal domain; PF00560: Leucine Rich Repeat; PF13855: Leucine rich repeat	IPR001611: Leucine-rich repeat; IPR013210: Leucine-rich repeat-containing N-terminal, plant-type; IPR032675: Leucine-rich repeat domain, L domain-like	GO:0005515 MF: protein binding	G	PF08263; PF00560; PF13855	IPR001611; IPR013210; IPR032675	GO:0005515
TraesCS6D01G385300	463219495	463224303	1	*-*	tr|A0A124SBM0|A0A124SBM0_CYNCS	Dynamin	PF00350: Dynamin family; PF01031: Dynamin central region; PF00035: Double-stranded RNA binding motif	IPR000375: Dynamin central domain; IPR001401: Dynamin, GTPase domain; IPR014720: Double-stranded RNA-binding domain; IPR022812: Dynamin superfamily; IPR027417: P-loop containing nucleoside triphosphate hydrolase; IPR030381: Dynamin-type guanine nucleotide-binding (G) domain	GO:0003924 MF: GTPase activity;GO:0005525 MF: GTP binding	G	PF00350; PF01031; PF00035	IPR000375; IPR001401; IPR014720; IPR022812; IPR027417; IPR030381	GO:0003924; GO:0005525
TraesCS6D01G385400	463446130	463447701	1	***	AT2G45980.1	mesoderm induction early response protein				G
TraesCS6D01G385500	463478366	463479023	1	***	tr|A0A1D6ABL5|A0A1D6ABL5_WHEAT	Histone H2A	PF00125: Core histone H2A/H2B/H3/H4; PF16211: C-terminus of histone H2A	IPR002119: Histone H2A; IPR007125: Histone H2A/H2B/H3; IPR009072: Histone-fold; IPR032454: Histone H2A, C-terminal domain; IPR032458: Histone H2A conserved site	GO:0000786 CC: nucleosome;GO:0003677 MF: DNA binding;GO:0005634 CC: nucleus;GO:0046982 MF: protein heterodimerization activity	G	PF00125; PF16211	IPR002119; IPR007125; IPR009072; IPR032454; IPR032458	GO:0000786; GO:0003677; GO:0005634; GO:0046982
TraesCS6D01G385600	463547200	463549433	1	--*	sp|B7VLW5|NHAB_VIBTL	Na(+)/H(+) antiporter NhaB	PF03600: Citrate transporter	IPR004680: Citrate transporter-like domain	GO:0016021 CC: integral component of membrane;GO:0055085 BP: transmembrane transport	G	PF03600	IPR004680	GO:0016021; GO:0055085
TraesCS6D01G385700	463551947	463556022	1	***	tr|Q6K6Z8|Q6K6Z8_ORYSJ	Hydroxyproline-rich glycoprotein-like				G
TraesCS6D01G385800	463642979	463644392	1	***	tr|R7W0E7|R7W0E7_AEGTA	Mitochondrial metalloendopeptidase OMA1	PF01435: Peptidase family M48	IPR001915: Peptidase M48	GO:0004222 MF: metalloendopeptidase activity;GO:0006508 BP: proteolysis	G	PF01435	IPR001915	GO:0004222; GO:0006508
TraesCS6D01G385900	463661503	463662874	1	***	tr|R7W4P2|R7W4P2_AEGTA	Mitochondrial metalloendopeptidase OMA1	PF01435: Peptidase family M48	IPR001915: Peptidase M48	GO:0004222 MF: metalloendopeptidase activity;GO:0006508 BP: proteolysis	G	PF01435	IPR001915	GO:0004222; GO:0006508
TraesCS6D01G386000	463682679	463683600	1	--*	sp|Q92870|APBB2_HUMAN	Amyloid beta A4 precursor protein-binding family B member 2				G
TraesCS6D01G386100	463742649	463746552	1	***	tr|A0A1D6B3B4|A0A1D6B3B4_WHEAT	Ubiquitin carboxyl-terminal hydrolase	PF01088: Ubiquitin carboxyl-terminal hydrolase, family 1	IPR001578: Peptidase C12, ubiquitin carboxyl-terminal hydrolase	GO:0004843 MF: thiol-dependent ubiquitin-specific protease activity;GO:0005622 CC: intracellular;GO:0006511 BP: ubiquitin-dependent protein catabolic process	G	PF01088	IPR001578	GO:0004843; GO:0005622; GO:0006511
TraesCS6D01G386200	463754421	463756903	1	***	tr|A0A1D6APL6|A0A1D6APL6_WHEAT	Serine/threonine-protein kinase	PF01453: D-mannose binding lectin; PF08276: PAN-like domain; PF00069: Protein kinase domain	IPR000719: Protein kinase domain; IPR001480: Bulb-type lectin domain; IPR003609: PAN/Apple domain; IPR008271: Serine/threonine-protein kinase, active site; IPR011009: Protein kinase-like domain; IPR017441: Protein kinase, ATP binding site; IPR024171: S-receptor-like serine/threonine-protein kinase	GO:0004672 MF: protein kinase activity;GO:0004674 MF: protein serine/threonine kinase activity;GO:0005524 MF: ATP binding;GO:0006468 BP: protein phosphorylation	G	PF01453; PF08276; PF00069	IPR000719; IPR001480; IPR003609; IPR008271; IPR011009; IPR017441; IPR024171	GO:0004672; GO:0004674; GO:0005524; GO:0006468
TraesCS6D01G386300	463774414	463776031	1	***	tr|B9SDH3|B9SDH3_RICCO	Cytochrome P450, putative	PF00067: Cytochrome P450	IPR001128: Cytochrome P450; IPR002401: Cytochrome P450, E-class, group I; IPR017972: Cytochrome P450, conserved site	GO:0005506 MF: iron ion binding;GO:0016705 MF: oxidoreductase activity, acting on paired donors, with incorporation or reduction of molecular oxygen;GO:0020037 MF: heme binding;GO:0055114 BP: oxidation-reduction process	G	PF00067	IPR001128; IPR002401; IPR017972	GO:0005506; GO:0016705; GO:0020037; GO:0055114
TraesCS6D01G386400	463846854	463849997	1	***	tr|A0A1B0Z593|A0A1B0Z593_ORYSA	Disease resistance protein	PF00931: NB-ARC domain	IPR002182: NB-ARC; IPR011991: Winged helix-turn-helix DNA-binding domain; IPR027417: P-loop containing nucleoside triphosphate hydrolase; IPR032675: Leucine-rich repeat domain, L domain-like	GO:0043531 MF: ADP binding	G	PF00931	IPR002182; IPR011991; IPR027417; IPR032675	GO:0043531
TraesCS6D01G386500	463863838	463865436	1	***	tr|A0A1D6APL6|A0A1D6APL6_WHEAT	Serine/threonine-protein kinase	PF08276: PAN-like domain; PF00069: Protein kinase domain	IPR000719: Protein kinase domain; IPR003609: PAN/Apple domain; IPR008271: Serine/threonine-protein kinase, active site; IPR011009: Protein kinase-like domain; IPR017441: Protein kinase, ATP binding site	GO:0004672 MF: protein kinase activity;GO:0005524 MF: ATP binding;GO:0006468 BP: protein phosphorylation	G	PF08276; PF00069	IPR000719; IPR003609; IPR008271; IPR011009; IPR017441	GO:0004672; GO:0005524; GO:0006468
TraesCS6D01G386600	463867025	463873954	1	***	tr|M8C590|M8C590_AEGTA	Oligoribonuclease	PF00929: Exonuclease	IPR012337: Ribonuclease H-like domain; IPR013520: Exonuclease, RNase T/DNA polymerase III	GO:0003676 MF: nucleic acid binding	G	PF00929	IPR012337; IPR013520	GO:0003676
TraesCS6D01G386700	464057033	464064508	1	***	tr|M8AWG3|M8AWG3_AEGTA	Disease resistance protein RPM1	PF00931: NB-ARC domain	IPR002182: NB-ARC; IPR011991: Winged helix-turn-helix DNA-binding domain; IPR027417: P-loop containing nucleoside triphosphate hydrolase; IPR032675: Leucine-rich repeat domain, L domain-like	GO:0043531 MF: ADP binding	G	PF00931	IPR002182; IPR011991; IPR027417; IPR032675	GO:0043531
TraesCS6D01G386800	464116967	464117631	1	***	sp|P83343|PR4_PRUPE	Pathogenesis-related protein PR-4	PF00967: Barwin family	IPR001153: Barwin domain; IPR009009: RlpA-like protein, double-psi beta-barrel domain; IPR018226: Barwin, conserved site	GO:0042742 BP: defense response to bacterium;GO:0050832 BP: defense response to fungus	G	PF00967	IPR001153; IPR009009; IPR018226	GO:0042742; GO:0050832
TraesCS6D01G386900	464174109	464177628	1	***	tr|R7WF98|R7WF98_AEGTA	Disease resistance protein RPM1	PF00931: NB-ARC domain	IPR002182: NB-ARC; IPR011991: Winged helix-turn-helix DNA-binding domain; IPR027417: P-loop containing nucleoside triphosphate hydrolase; IPR032675: Leucine-rich repeat domain, L domain-like	GO:0043531 MF: ADP binding	G	PF00931	IPR002182; IPR011991; IPR027417; IPR032675	GO:0043531
TraesCS6D01G387000	464228469	464229510	1	***	tr|B4G1B0|B4G1B0_MAIZE	Remorin	PF03763: Remorin, C-terminal region	IPR005516: Remorin, C-terminal		G	PF03763	IPR005516
TraesCS6D01G387100	464259093	464260923	1	--*	sp|O13636|TIM50_SCHPO	Mitochondrial import inner membrane translocase subunit tim50				G
TraesCS6D01G387200	464278875	464279837	1	--*	AT2G13450.1	Ta11-like non-LTR retrotransposon	PF14111: Domain of unknown function (DUF4283); PF14392: Zinc knuckle	IPR025558: Domain of unknown function DUF4283; IPR025836: Zinc knuckle CX2CX4HX4C		TE	PF14111; PF14392	IPR025558; IPR025836
TraesCS6D01G387300	464343809	464345023	1	***	tr|J9SKH3|J9SKH3_MAIZE	Divinyl reductase	PF13460: NAD(P)H-binding	IPR016040: NAD(P)-binding domain		G	PF13460	IPR016040
TraesCS6D01G387400	464402362	464404857	1	*-*	tr|B7UBD5|B7UBD5_SETIT	NBS-LRR disease resistance protein	PF00931: NB-ARC domain	IPR002182: NB-ARC; IPR011991: Winged helix-turn-helix DNA-binding domain; IPR027417: P-loop containing nucleoside triphosphate hydrolase; IPR032675: Leucine-rich repeat domain, L domain-like	GO:0043531 MF: ADP binding	G	PF00931	IPR002182; IPR011991; IPR027417; IPR032675	GO:0043531
TraesCS6D01G387500	464430509	464433100	1	***	tr|B7UBD5|B7UBD5_SETIT	NBS-LRR disease resistance protein	PF00931: NB-ARC domain	IPR002182: NB-ARC; IPR011991: Winged helix-turn-helix DNA-binding domain; IPR027417: P-loop containing nucleoside triphosphate hydrolase; IPR032675: Leucine-rich repeat domain, L domain-like	GO:0043531 MF: ADP binding	G	PF00931	IPR002182; IPR011991; IPR027417; IPR032675	GO:0043531
TraesCS6D01G387600	464483023	464483535	1	***	tr|V5PZR5|V5PZR5_9CARY	Zinc finger A20 and AN1 domain-containing stress-associated protein	PF01754: A20-like zinc finger; PF01428: AN1-like Zinc finger	IPR000058: Zinc finger, AN1-type; IPR002653: Zinc finger, A20-type	GO:0003677 MF: DNA binding;GO:0008270 MF: zinc ion binding	TE?	PF01754; PF01428	IPR000058; IPR002653	GO:0003677; GO:0008270
TraesCS6D01G387700	464495273	464497009	1	***	tr|I6YHZ8|I6YHZ8_LINUS	Cytochrome P450	PF00067: Cytochrome P450	IPR001128: Cytochrome P450; IPR002401: Cytochrome P450, E-class, group I; IPR017972: Cytochrome P450, conserved site	GO:0005506 MF: iron ion binding;GO:0016705 MF: oxidoreductase activity, acting on paired donors, with incorporation or reduction of molecular oxygen;GO:0020037 MF: heme binding;GO:0055114 BP: oxidation-reduction process	G	PF00067	IPR001128; IPR002401; IPR017972	GO:0005506; GO:0016705; GO:0020037; GO:0055114
TraesCS6D01G387800	464532331	464532862	1	--*	AT1G29840.1	alpha/beta-Hydrolases superfamily protein				G
TraesCS6D01G387900	464674283	464675383	1	***	tr|B9N876|B9N876_POPTR	Zinc finger family protein	PF13912: C2H2-type zinc finger	IPR013087: Zinc finger C2H2-type	GO:0003676 MF: nucleic acid binding	TE?	PF13912	IPR013087	GO:0003676
TraesCS6D01G388000	464713006	464716990	1	***	tr|N1QWK0|N1QWK0_AEGTA	Serine/threonine-protein phosphatase	PF16891: Serine-threonine protein phosphatase N-terminal domain; PF00149: Calcineurin-like phosphoesterase	IPR004843: Calcineurin-like phosphoesterase domain, ApaH type; IPR006186: Serine/threonine-specific protein phosphatase/bis(5-nucleosyl)-tetraphosphatase; IPR029052: Metallo-dependent phosphatase-like; IPR031675: Serine-threonine protein phosphatase, N-terminal	GO:0016787 MF: hydrolase activity	G	PF16891; PF00149	IPR004843; IPR006186; IPR029052; IPR031675	GO:0016787
TraesCS6D01G388100	464719555	464724325	0	***	tr|A0A199VWN2|A0A199VWN2_ANACO	Protein SMG8	PF10220: Smg8_Smg9	IPR019354: Smg8/Smg9	GO:0000184 BP: nuclear-transcribed mRNA catabolic process, nonsense-mediated decay	G	PF10220	IPR019354	GO:0000184
TraesCS6D01G388200	464726899	464730855	1	*-*	AT5G45540.1	transmembrane protein, putative (DUF594)	PF13968: Domain of unknown function (DUF4220); PF04578: Protein of unknown function, DUF594	IPR007658: Protein of unknown function DUF594; IPR025315: Domain of unknown function DUF4220		G	PF13968; PF04578	IPR007658; IPR025315
TraesCS6D01G388300	464735327	464737795	1	***	tr|B9RDS3|B9RDS3_RICCO	Rop guanine nucleotide exchange factor, putative	PF03759: PRONE (Plant-specific Rop nucleotide exchanger)	IPR005512: PRONE domain	GO:0005089 MF: Rho guanyl-nucleotide exchange factor activity	G	PF03759	IPR005512	GO:0005089
TraesCS6D01G388400	464738767	464743527	1	*-*	tr|G7J1A2|G7J1A2_MEDTR	Smad/FHA domain protein	PF00498: FHA domain	IPR000253: Forkhead-associated (FHA) domain; IPR008984: SMAD/FHA domain	GO:0005515 MF: protein binding	G	PF00498	IPR000253; IPR008984	GO:0005515
TraesCS6D01G388500	464747213	464749384	1	***	tr|A0A072VKL0|A0A072VKL0_MEDTR	Transmembrane protein, putative				G
TraesCS6D01G388600	464757821	464758234	1	--*	tr|A0A1J3JP80|A0A1J3JP80_NOCCA	Protein RRP5-like protein				G
TraesCS6D01G388700	464761976	464766165	1	***	tr|A0A0N7F294|A0A0N7F294_9MAGN	O-methyltransferase	PF00891: O-methyltransferase	IPR001077: O-methyltransferase, family 2; IPR011991: Winged helix-turn-helix DNA-binding domain; IPR016461: O-methyltransferase COMT-type; IPR029063: S-adenosyl-L-methionine-dependent methyltransferase	GO:0008168 MF: methyltransferase activity;GO:0008171 MF: O-methyltransferase activity	G	PF00891	IPR001077; IPR011991; IPR016461; IPR029063	GO:0008168; GO:0008171
TraesCS6D01G388800	464790915	464792168	1	--*	AT5G48780.2	disease resistance protein (TIR-NBS class)	PF00931: NB-ARC domain	IPR002182: NB-ARC; IPR027417: P-loop containing nucleoside triphosphate hydrolase	GO:0043531 MF: ADP binding	G	PF00931	IPR002182; IPR027417	GO:0043531
TraesCS6D01G388900	464796201	464799522	1	***	tr|M8CXM7|M8CXM7_AEGTA	Disease resistance protein RPM1	PF00931: NB-ARC domain	IPR002182: NB-ARC; IPR011991: Winged helix-turn-helix DNA-binding domain; IPR027417: P-loop containing nucleoside triphosphate hydrolase; IPR032675: Leucine-rich repeat domain, L domain-like	GO:0043531 MF: ADP binding	G	PF00931	IPR002182; IPR011991; IPR027417; IPR032675	GO:0043531
TraesCS6D01G389000	464830250	464831081	1	*-*	AT4G40070.1	RING/U-box superfamily protein	PF13639: Ring finger domain	IPR001841: Zinc finger, RING-type; IPR013083: Zinc finger, RING/FYVE/PHD-type	GO:0005515 MF: protein binding;GO:0008270 MF: zinc ion binding	G	PF13639	IPR001841; IPR013083	GO:0005515; GO:0008270
TraesCS6D01G389100	464833040	464838221	1	***	tr|A0A0K9PGB9|A0A0K9PGB9_ZOSMR	RING/U-box superfamily protein	PF13920: Zinc finger, C3HC4 type (RING finger)	IPR001841: Zinc finger, RING-type	GO:0005515 MF: protein binding;GO:0008270 MF: zinc ion binding	G	PF13920	IPR001841	GO:0005515; GO:0008270
TraesCS6D01G389200	464943853	464951043	1	***	tr|M8BYW3|M8BYW3_AEGTA	Lysine-specific histone demethylase 1-3-like protein	PF04433: SWIRM domain; PF01593: Flavin containing amine oxidoreductase	IPR002937: Amine oxidase; IPR007526: SWIRM domain; IPR009057: Homeobox domain-like; IPR011991: Winged helix-turn-helix DNA-binding domain; IPR017923: Transcription factor IIS, N-terminal; IPR023753: FAD/NAD(P)-binding domain	GO:0003677 MF: DNA binding;GO:0005515 MF: protein binding;GO:0005634 CC: nucleus;GO:0016491 MF: oxidoreductase activity;GO:0055114 BP: oxidation-reduction process	G	PF04433; PF01593	IPR002937; IPR007526; IPR009057; IPR011991; IPR017923; IPR023753	GO:0003677; GO:0005515; GO:0005634; GO:0016491; GO:0055114
TraesCS6D01G389300	464979715	464980121	1	--*	sp|Q49842|MIAB_MYCLE	tRNA-2-methylthio-N(6)-dimethylallyladenosine synthase	PF13456: Reverse transcriptase-like	IPR012337: Ribonuclease H-like domain	GO:0003676 MF: nucleic acid binding	TE?	PF13456	IPR012337	GO:0003676
TraesCS6D01G389400	464984426	464985925	1	***	tr|A0A023T7Y7|A0A023T7Y7_LEYCH	Aquaporin	PF00230: Major intrinsic protein	IPR000425: Major intrinsic protein; IPR022357: Major intrinsic protein, conserved site; IPR023271: Aquaporin-like	GO:0005215 MF: transporter activity;GO:0006810 BP: transport;GO:0016020 CC: membrane	G	PF00230	IPR000425; IPR022357; IPR023271	GO:0005215; GO:0006810; GO:0016020
TraesCS6D01G389500	465010215	465011650	1	***	tr|A0A023T7Y7|A0A023T7Y7_LEYCH	Aquaporin	PF00230: Major intrinsic protein	IPR000425: Major intrinsic protein; IPR022357: Major intrinsic protein, conserved site; IPR023271: Aquaporin-like	GO:0005215 MF: transporter activity;GO:0006810 BP: transport;GO:0016020 CC: membrane	G	PF00230	IPR000425; IPR022357; IPR023271	GO:0005215; GO:0006810; GO:0016020
TraesCS6D01G389600	465040502	465045963	1	***	tr|G7LBR2|G7LBR2_MEDTR	Signal peptide peptidase-like protein	PF02225: PA domain; PF04258: Signal peptide peptidase	IPR003137: PA domain; IPR006639: Presenilin/signal peptide peptidase; IPR007369: Peptidase A22B, signal peptide peptidase	GO:0004190 MF: aspartic-type endopeptidase activity;GO:0016021 CC: integral component of membrane	G	PF02225; PF04258	IPR003137; IPR006639; IPR007369	GO:0004190; GO:0016021
TraesCS6D01G389700	465064293	465065606	1	***	tr|Q84QU5|Q84QU5_ORYSJ	F-box domain containing protein-like	PF03478: Protein of unknown function (DUF295)	IPR005174: Domain unknown function DUF295		TE?	PF03478	IPR005174
TraesCS6D01G389800	465068079	465073329	0	***	tr|A0A199VW03|A0A199VW03_ANACO	Acyl-CoA-binding domain-containing protein 4	PF01344: Kelch motif; PF13415: Galactose oxidase, central domain	IPR006652: Kelch repeat type 1; IPR015915: Kelch-type beta propeller	GO:0005515 MF: protein binding	G	PF01344; PF13415	IPR006652; IPR015915	GO:0005515
TraesCS6D01G389900	465073377	465075037	1	***	tr|Q6K9Y0|Q6K9Y0_ORYSJ	4-coumarate-CoA ligase-like protein	PF00501: AMP-binding enzyme	IPR000873: AMP-dependent synthetase/ligase	GO:0003824 MF: catalytic activity;GO:0008152 BP: metabolic process	G	PF00501	IPR000873	GO:0003824; GO:0008152
TraesCS6D01G390000	465098337	465100654	1	***	tr|A0A0A9CWP8|A0A0A9CWP8_ARUDO	50S ribosomal protein L9	PF01281: Ribosomal protein L9, N-terminal domain; PF03948: Ribosomal protein L9, C-terminal domain	IPR009027: Ribosomal protein L9/RNase H1, N-terminal; IPR020069: Ribosomal protein L9, C-terminal; IPR020070: Ribosomal protein L9, N-terminal; IPR020594: Ribosomal protein L9, bacteria/chloroplast	GO:0003735 MF: structural constituent of ribosome;GO:0005622 CC: intracellular;GO:0005840 CC: ribosome;GO:0006412 BP: translation	G	PF01281; PF03948	IPR009027; IPR020069; IPR020070; IPR020594	GO:0003735; GO:0005622; GO:0005840; GO:0006412
TraesCS6D01G390100	465203170	465207630	0	***	tr|B9S0D1|B9S0D1_RICCO	Phosphatidylinositol-4-phosphate 5-kinase, putative	PF02493: MORN repeat; PF01504: Phosphatidylinositol-4-phosphate 5-Kinase	IPR002498: Phosphatidylinositol-4-phosphate 5-kinase, core; IPR003409: MORN motif; IPR027484: Phosphatidylinositol-4-phosphate 5-kinase, N-terminal domain	GO:0016307 MF: phosphatidylinositol phosphate kinase activity;GO:0046488 BP: phosphatidylinositol metabolic process	G	PF02493; PF01504	IPR002498; IPR003409; IPR027484	GO:0016307; GO:0046488
TraesCS6D01G390200	465209318	465213805	1	*-*	tr|A0A061FNG1|A0A061FNG1_THECC	NAC domain protein,	PF02365: No apical meristem (NAM) protein	IPR003441: NAC domain	GO:0003677 MF: DNA binding;GO:0006355 BP: regulation of transcription, DNA-templated	G	PF02365	IPR003441	GO:0003677; GO:0006355
TraesCS6D01G390300	465346098	465348148	1	--*	AT1G67390.1	F-box family protein	PF00646: F-box domain	IPR001810: F-box domain; IPR032675: Leucine-rich repeat domain, L domain-like	GO:0005515 MF: protein binding	TE?	PF00646	IPR001810; IPR032675	GO:0005515
TraesCS6D01G390400	465375600	465376207	1	--*	tr|A0A0B2QND5|A0A0B2QND5_GLYSO	F-box-like/WD repeat-containing protein TBL1XR1				TE?
TraesCS6D01G390500	465543463	465543645	1	--*	tr|Q10BY9|Q10BY9_ORYSJ	Transposon protein, putative, Mutator sub-class				TE
TraesCS6D01G390600	465742668	465745084	1	--*	AT1G67390.1	F-box family protein	PF00646: F-box domain	IPR001810: F-box domain; IPR032675: Leucine-rich repeat domain, L domain-like	GO:0005515 MF: protein binding	TE?	PF00646	IPR001810; IPR032675	GO:0005515
TraesCS6D01G390700	465957649	465959722	1	--*	AT1G04200.3	dyggve-melchior-clausen syndrome protein				G
TraesCS6D01G390800	465964812	465967109	1	--*	AT1G67390.1	F-box family protein	PF00646: F-box domain	IPR001810: F-box domain; IPR032675: Leucine-rich repeat domain, L domain-like	GO:0005515 MF: protein binding	TE?	PF00646	IPR001810; IPR032675	GO:0005515
TraesCS6D01G390900	465982457	465983421	1	*-*	tr|M8BBD0|M8BBD0_AEGTA	Splicing factor 3B subunit 2	PF04046: PSP	IPR006568: PSP, proline-rich		G	PF04046	IPR006568
TraesCS6D01G391000	466129789	466131198	1	--*	AT1G32020.1	F-box family protein	PF00646: F-box domain	IPR001810: F-box domain; IPR032675: Leucine-rich repeat domain, L domain-like	GO:0005515 MF: protein binding	TE?	PF00646	IPR001810; IPR032675	GO:0005515
TraesCS6D01G391100	466265905	466267686	1	--*	AT3G60790.1	F-box family protein		IPR001810: F-box domain; IPR032675: Leucine-rich repeat domain, L domain-like	GO:0005515 MF: protein binding	TE?		IPR001810; IPR032675	GO:0005515
TraesCS6D01G391200	466268960	466271945	1	***	tr|Q7Y163|Q7Y163_ORYSJ	Hepatocellular carcinoma-associated antigen 59 family protein, expressed	PF07052: Hepatocellular carcinoma-associated antigen 59	IPR010756: Hepatocellular carcinoma-associated antigen 59		G	PF07052	IPR010756
TraesCS6D01G391300	466328406	466331391	1	--*	AT1G67390.1	F-box family protein	PF00646: F-box domain	IPR001810: F-box domain; IPR032675: Leucine-rich repeat domain, L domain-like	GO:0005515 MF: protein binding	TE?	PF00646	IPR001810; IPR032675	GO:0005515
TraesCS6D01G391400	466381934	466382182	1	*-*	tr|Q2QTR1|Q2QTR1_ORYSJ	Transposon protein, putative, Mutator sub-class, expressed		IPR001878: Zinc finger, CCHC-type	GO:0003676 MF: nucleic acid binding;GO:0008270 MF: zinc ion binding	TE		IPR001878	GO:0003676; GO:0008270
TraesCS6D01G391500	466526775	466528278	1	--*	AT5G02700.1	F-box/RNI-like superfamily protein		IPR032675: Leucine-rich repeat domain, L domain-like		TE?		IPR032675
TraesCS6D01G391600	466530172	466536039	1	***	tr|A0A151SA71|A0A151SA71_CAJCA	Protein FAR1-RELATED SEQUENCE 5	PF03101: FAR1 DNA-binding domain; PF10551: MULE transposase domain	IPR004330: FAR1 DNA binding domain; IPR007527: Zinc finger, SWIM-type; IPR018289: MULE transposase domain	GO:0008270 MF: zinc ion binding	TE	PF03101; PF10551	IPR004330; IPR007527; IPR018289	GO:0008270
TraesCS6D01G391700	466544617	466545658	1	--*	AT5G57240.5	OSBP(oxysterol binding protein)-related protein 4C		IPR032675: Leucine-rich repeat domain, L domain-like		G		IPR032675
TraesCS6D01G391800	466550210	466551924	1	--*	AT5G22610.2	F-box/RNI-like/FBD-like domains-containing protein		IPR001810: F-box domain; IPR032675: Leucine-rich repeat domain, L domain-like	GO:0005515 MF: protein binding	TE?		IPR001810; IPR032675	GO:0005515
TraesCS6D01G391900	466621915	466623917	1	--*	AT1G67390.1	F-box family protein	PF00646: F-box domain	IPR001810: F-box domain; IPR032675: Leucine-rich repeat domain, L domain-like	GO:0005515 MF: protein binding	TE?	PF00646	IPR001810; IPR032675	GO:0005515
TraesCS6D01G392000	466734875	466738792	1	--*	sp|B1I9A0|ACKA_STRPI	Acetate kinase				G
TraesCS6D01G392100	466908222	466909192	1	***	tr|W5GW73|W5GW73_WHEAT	Xyloglucan endotransglucosylase/hydrolase	PF00722: Glycosyl hydrolases family 16; PF06955: Xyloglucan endo-transglycosylase (XET) C-terminus	IPR000757: Glycoside hydrolase family 16; IPR008263: Glycoside hydrolase, family 16, active site; IPR008264: Beta-glucanase; IPR010713: Xyloglucan endo-transglycosylase, C-terminal; IPR013320: Concanavalin A-like lectin/glucanase domain; IPR016455: Xyloglucan endotransglucosylase/hydrolase	GO:0004553 MF: hydrolase activity, hydrolyzing O-glycosyl compounds;GO:0005618 CC: cell wall;GO:0005975 BP: carbohydrate metabolic process;GO:0006073 BP: cellular glucan metabolic process;GO:0010411 BP: xyloglucan metabolic process;GO:0016762 MF: xyloglucan:xyloglucosyl transferase activity;GO:0042546 BP: cell wall biogenesis;GO:0048046 CC: apoplast	G	PF00722; PF06955	IPR000757; IPR008263; IPR008264; IPR010713; IPR013320; IPR016455	GO:0004553; GO:0005618; GO:0005975; GO:0006073; GO:0010411; GO:0016762; GO:0042546; GO:0048046
TraesCS6D01G392200	466935834	466937590	1	***	tr|A0A0U2S1G4|A0A0U2S1G4_ORYSA	NBS-LRR-like resistance protein	PF00931: NB-ARC domain	IPR002182: NB-ARC; IPR027417: P-loop containing nucleoside triphosphate hydrolase	GO:0043531 MF: ADP binding	G	PF00931	IPR002182; IPR027417	GO:0043531
TraesCS6D01G392300	466943844	466944462	1	--*	tr|A0A0B0NNB6|A0A0B0NNB6_GOSAR	Photosystem II 22 kDa, chloroplastic		IPR023329: Chlorophyll a/b binding protein domain		G		IPR023329
TraesCS6D01G392400	466999116	466999490	1	*-*	tr|Q8W353|Q8W353_ORYSJ	F-box domain containing protein, expressed		IPR001810: F-box domain	GO:0005515 MF: protein binding	TE?		IPR001810	GO:0005515
TraesCS6D01G392500	467007577	467009607	1	***	tr|B9T8H0|B9T8H0_RICCO	Kinase, putative	PF00139: Legume lectin domain; PF07714: Protein tyrosine kinase	IPR000719: Protein kinase domain; IPR001220: Legume lectin domain; IPR001245: Serine-threonine/tyrosine-protein kinase, catalytic domain; IPR008271: Serine/threonine-protein kinase, active site; IPR011009: Protein kinase-like domain; IPR013320: Concanavalin A-like lectin/glucanase domain; IPR017441: Protein kinase, ATP binding site	GO:0004672 MF: protein kinase activity;GO:0005524 MF: ATP binding;GO:0006468 BP: protein phosphorylation;GO:0030246 MF: carbohydrate binding	G	PF00139; PF07714	IPR000719; IPR001220; IPR001245; IPR008271; IPR011009; IPR013320; IPR017441	GO:0004672; GO:0005524; GO:0006468; GO:0030246
TraesCS6D01G392600	467010060	467011685	1	***	tr|A0A061EQW9|A0A061EQW9_THECC	Receptor lectin kinase	PF00139: Legume lectin domain; PF00069: Protein kinase domain	IPR000719: Protein kinase domain; IPR001220: Legume lectin domain; IPR008271: Serine/threonine-protein kinase, active site; IPR011009: Protein kinase-like domain; IPR013320: Concanavalin A-like lectin/glucanase domain; IPR017441: Protein kinase, ATP binding site	GO:0004672 MF: protein kinase activity;GO:0005524 MF: ATP binding;GO:0006468 BP: protein phosphorylation;GO:0030246 MF: carbohydrate binding	G	PF00139; PF00069	IPR000719; IPR001220; IPR008271; IPR011009; IPR013320; IPR017441	GO:0004672; GO:0005524; GO:0006468; GO:0030246
TraesCS6D01G392700	467031430	467035898	1	***	tr|A0A0K9PDW3|A0A0K9PDW3_ZOSMR	ATP-dependent RNA helicase	PF00270: DEAD/DEAH box helicase; PF00271: Helicase conserved C-terminal domain	IPR001650: Helicase, C-terminal; IPR011545: DEAD/DEAH box helicase domain; IPR014001: Helicase superfamily 1/2, ATP-binding domain; IPR014014: RNA helicase, DEAD-box type, Q motif; IPR027417: P-loop containing nucleoside triphosphate hydrolase	GO:0003676 MF: nucleic acid binding;GO:0005524 MF: ATP binding	TE?	PF00270; PF00271	IPR001650; IPR011545; IPR014001; IPR014014; IPR027417	GO:0003676; GO:0005524
TraesCS6D01G392800	467036757	467039588	1	***	sp|B8CVJ3|HLDD_SHEPW	ADP-L-glycero-D-manno-heptose-6-epimerase	PF04321: RmlD substrate binding domain	IPR016040: NAD(P)-binding domain; IPR029903: RmlD-like substrate binding domain		G	PF04321	IPR016040; IPR029903
TraesCS6D01G392900	467040765	467049708	0	***	tr|B6TT30|B6TT30_MAIZE	RNA-binding region RNP-1		IPR000504: RNA recognition motif domain	GO:0003676 MF: nucleic acid binding	G		IPR000504	GO:0003676
TraesCS6D01G393000	467042435	467042719	1	-**	tr|A0A1J3JTP4|A0A1J3JTP4_NOCCA	CLAVATA3/ESR (CLE)-related protein 2				G
TraesCS6D01G393100	467080313	467084526	0	--*	AT5G66030.1	Golgi-localized GRIP domain-containing protein				G
TraesCS6D01G393200	467093259	467096984	1	***	tr|B6TPR6|B6TPR6_MAIZE	Electron transfer flavoprotein beta-subunit	PF01012: Electron transfer flavoprotein domain	IPR000049: Electron transfer flavoprotein, beta-subunit, conserved site; IPR012255: Electron transfer flavoprotein, beta subunit; IPR014729: Rossmann-like alpha/beta/alpha sandwich fold; IPR014730: Electron transfer flavoprotein, alpha/beta-subunit, N-terminal	GO:0009055 MF: electron carrier activity	G	PF01012	IPR000049; IPR012255; IPR014729; IPR014730	GO:0009055
TraesCS6D01G393300	467187944	467194309	1	***	tr|A0A061E290|A0A061E290_THECC	Leucine-rich repeat receptor-like protein kinase family protein, putative	PF13855: Leucine rich repeat	IPR001611: Leucine-rich repeat; IPR003591: Leucine-rich repeat, typical subtype; IPR032675: Leucine-rich repeat domain, L domain-like	GO:0005515 MF: protein binding	G	PF13855	IPR001611; IPR003591; IPR032675	GO:0005515
TraesCS6D01G393400	467200818	467201501	1	--*	AT4G26530.3	Aldolase superfamily protein				G
TraesCS6D01G393500	467303341	467306315	1	***	tr|B9R8F4|B9R8F4_RICCO	Prolyl 4-hydroxylase alpha subunit, putative	PF13640: 2OG-Fe(II) oxygenase superfamily	IPR005123: Oxoglutarate/iron-dependent dioxygenase; IPR006620: Prolyl 4-hydroxylase, alpha subunit	GO:0005506 MF: iron ion binding;GO:0016491 MF: oxidoreductase activity;GO:0016705 MF: oxidoreductase activity, acting on paired donors, with incorporation or reduction of molecular oxygen;GO:0031418 MF: L-ascorbic acid binding;GO:0055114 BP: oxidation-reduction process	G	PF13640	IPR005123; IPR006620	GO:0005506; GO:0016491; GO:0016705; GO:0031418; GO:0055114
TraesCS6D01G393600	467313324	467318182	1	***	tr|W5RYK8|W5RYK8_CAMSI	Sucrose transporter	PF13347: MFS/sugar transport protein	IPR020846: Major facilitator superfamily domain		G	PF13347	IPR020846
TraesCS6D01G393700	467318703	467320007	1	*-*	tr|W9QTU5|W9QTU5_9ROSA	BAG family molecular chaperone regulator 5	PF02179: BAG domain	IPR000048: IQ motif, EF-hand binding site; IPR003103: BAG domain	GO:0005515 MF: protein binding;GO:0051087 MF: chaperone binding	G	PF02179	IPR000048; IPR003103	GO:0005515; GO:0051087
TraesCS6D01G393800	467546188	467547351	1	*-*	tr|W9QTU5|W9QTU5_9ROSA	BAG family molecular chaperone regulator 5	PF02179: BAG domain	IPR000048: IQ motif, EF-hand binding site; IPR003103: BAG domain	GO:0005515 MF: protein binding;GO:0051087 MF: chaperone binding	G	PF02179	IPR000048; IPR003103	GO:0005515; GO:0051087
TraesCS6D01G393900	467772249	467778013	1	***	tr|M8BJK7|M8BJK7_AEGTA	Splicing factor 3B subunit 2	PF04037: Domain of unknown function (DUF382); PF04046: PSP	IPR006568: PSP, proline-rich; IPR007180: Domain of unknown function DUF382	GO:0005634 CC: nucleus	G	PF04037; PF04046	IPR006568; IPR007180	GO:0005634
TraesCS6D01G394000	467780212	467782384	1	***	tr|A0A061F0A6|A0A061F0A6_THECC	Prefoldin chaperone subunit family protein				G
TraesCS6D01G394100	467798052	467802792	0	--*	AT5G38350.1	Disease resistance protein (NBS-LRR class) family	PF00931: NB-ARC domain	IPR002182: NB-ARC; IPR006553: Leucine-rich repeat, cysteine-containing subtype; IPR011991: Winged helix-turn-helix DNA-binding domain; IPR027417: P-loop containing nucleoside triphosphate hydrolase; IPR032675: Leucine-rich repeat domain, L domain-like	GO:0043531 MF: ADP binding	G	PF00931	IPR002182; IPR006553; IPR011991; IPR027417; IPR032675	GO:0043531
TraesCS6D01G394200	467808597	467808956	1	--*	tr|M0Y2Z9|M0Y2Z9_HORVV	Serine/threonine-protein kinase	PF12442: Protein of unknown function (DUF3681)	IPR022149: Protein of unknown function DUF3681		G	PF12442	IPR022149
TraesCS6D01G394300	467814079	467815722	1	--*	AT5G38350.1	Disease resistance protein (NBS-LRR class) family	PF00931: NB-ARC domain	IPR002182: NB-ARC; IPR027417: P-loop containing nucleoside triphosphate hydrolase	GO:0043531 MF: ADP binding	G	PF00931	IPR002182; IPR027417	GO:0043531
TraesCS6D01G394400	467828158	467833251	1	*-*	tr|C1KAE3|C1KAE3_HORVU	NBS-LRR disease resistance protein-like protein	PF00931: NB-ARC domain	IPR002182: NB-ARC; IPR003656: Zinc finger, BED-type; IPR006553: Leucine-rich repeat, cysteine-containing subtype; IPR011991: Winged helix-turn-helix DNA-binding domain; IPR027417: P-loop containing nucleoside triphosphate hydrolase; IPR032675: Leucine-rich repeat domain, L domain-like	GO:0003677 MF: DNA binding;GO:0043531 MF: ADP binding	G	PF00931	IPR002182; IPR003656; IPR006553; IPR011991; IPR027417; IPR032675	GO:0003677; GO:0043531
TraesCS6D01G394500	467839409	467850241	1	***	tr|M8A8R8|M8A8R8_TRIUA	Disease resistance protein RPM1	PF00931: NB-ARC domain	IPR002182: NB-ARC; IPR011991: Winged helix-turn-helix DNA-binding domain; IPR027417: P-loop containing nucleoside triphosphate hydrolase; IPR032675: Leucine-rich repeat domain, L domain-like	GO:0043531 MF: ADP binding	G	PF00931	IPR002182; IPR011991; IPR027417; IPR032675	GO:0043531
TraesCS6D01G394600	467855997	467860898	1	*-*	AT3G25490.1	Protein kinase family protein	PF13947: Wall-associated receptor kinase galacturonan-binding; PF00069: Protein kinase domain	IPR000719: Protein kinase domain; IPR000742: EGF-like domain; IPR001881: EGF-like calcium-binding domain; IPR008271: Serine/threonine-protein kinase, active site; IPR011009: Protein kinase-like domain; IPR017441: Protein kinase, ATP binding site; IPR018097: EGF-like calcium-binding, conserved site; IPR025287: Wall-associated receptor kinase, galacturonan-binding domain	GO:0004672 MF: protein kinase activity;GO:0005509 MF: calcium ion binding;GO:0005515 MF: protein binding;GO:0005524 MF: ATP binding;GO:0006468 BP: protein phosphorylation;GO:0030247 MF: polysaccharide binding	G	PF13947; PF00069	IPR000719; IPR000742; IPR001881; IPR008271; IPR011009; IPR017441; IPR018097; IPR025287	GO:0004672; GO:0005509; GO:0005515; GO:0005524; GO:0006468; GO:0030247
TraesCS6D01G394700	467907925	467913799	1	***	tr|M8BLH2|M8BLH2_AEGTA	Disease resistance protein RPM1	PF00931: NB-ARC domain	IPR002182: NB-ARC; IPR011991: Winged helix-turn-helix DNA-binding domain; IPR027417: P-loop containing nucleoside triphosphate hydrolase; IPR032675: Leucine-rich repeat domain, L domain-like	GO:0043531 MF: ADP binding	G	PF00931	IPR002182; IPR011991; IPR027417; IPR032675	GO:0043531
TraesCS6D01G394800	467914251	467919701	1	***	tr|M8B5I0|M8B5I0_TRIUA	Testis-expressed sequence 2 protein		IPR011993: PH domain-like		G		IPR011993
TraesCS6D01G394900	467927569	467930318	0	*-*	tr|Q69TB9|Q69TB9_ORYSJ	Ankyrin repeat family protein-like	PF12796: Ankyrin repeats (3 copies); PF13857: Ankyrin repeats (many copies)	IPR002110: Ankyrin repeat; IPR020683: Ankyrin repeat-containing domain	GO:0005515 MF: protein binding	G	PF12796; PF13857	IPR002110; IPR020683	GO:0005515
TraesCS6D01G395000	467932204	467933751	1	***	tr|A0A072UUJ2|A0A072UUJ2_MEDTR	Plant/F9H3-4 protein	PF05623: Protein of unknown function (DUF789)	IPR008507: Protein of unknown function DUF789		G	PF05623	IPR008507
TraesCS6D01G395100	467986993	467989757	1	***	tr|A0A0B2NPV2|A0A0B2NPV2_GLYSO	rRNA-processing protein UTP23 like	PF04900: Fcf1	IPR006984: rRNA-processing protein Fcf1/Utp23; IPR029060: PIN domain-like	GO:0032040 CC: small-subunit processome	G	PF04900	IPR006984; IPR029060	GO:0032040
TraesCS6D01G395200	467993178	467996574	1	***	tr|Q6Z6P6|Q6Z6P6_ORYSJ	Ankyrin repeat protein family-like protein	PF12796: Ankyrin repeats (3 copies); PF13857: Ankyrin repeats (many copies); PF13962: Domain of unknown function	IPR002110: Ankyrin repeat; IPR020683: Ankyrin repeat-containing domain; IPR026961: PGG domain	GO:0005515 MF: protein binding	G	PF12796; PF13857; PF13962	IPR002110; IPR020683; IPR026961	GO:0005515
TraesCS6D01G395300	468014165	468017016	1	***	tr|Q6Z6P6|Q6Z6P6_ORYSJ	Ankyrin repeat protein family-like protein	PF12796: Ankyrin repeats (3 copies); PF13857: Ankyrin repeats (many copies); PF13962: Domain of unknown function	IPR002110: Ankyrin repeat; IPR020683: Ankyrin repeat-containing domain; IPR026961: PGG domain	GO:0005515 MF: protein binding	G	PF12796; PF13857; PF13962	IPR002110; IPR020683; IPR026961	GO:0005515
TraesCS6D01G395400	468056247	468060805	1	*-*	sp|P93194|RPK1_IPONI	Receptor-like protein kinase	PF13947: Wall-associated receptor kinase galacturonan-binding; PF07645: Calcium-binding EGF domain; PF07714: Protein tyrosine kinase	IPR000152: EGF-type aspartate/asparagine hydroxylation site; IPR000719: Protein kinase domain; IPR000742: EGF-like domain; IPR001245: Serine-threonine/tyrosine-protein kinase, catalytic domain; IPR001881: EGF-like calcium-binding domain; IPR008271: Serine/threonine-protein kinase, active site; IPR011009: Protein kinase-like domain; IPR017441: Protein kinase, ATP binding site; IPR018097: EGF-like …	GO:0004672 MF: protein kinase activity;GO:0005509 MF: calcium ion binding;GO:0005515 MF: protein binding;GO:0005524 MF: ATP binding;GO:0006468 BP: protein phosphorylation;GO:0030247 MF: polysaccharide binding	G	PF13947; PF07645; PF07714	IPR000152; IPR000719; IPR000742; IPR001245; IPR001881; IPR008271; IPR011009; IPR017441; IPR018097; IPR025287	GO:0004672; GO:0005509; GO:0005515; GO:0005524; GO:0006468; GO:0030247
TraesCS6D01G395500	468087787	468092019	1	***	tr|Q6Z6P6|Q6Z6P6_ORYSJ	Ankyrin repeat protein family-like protein	PF12796: Ankyrin repeats (3 copies); PF13857: Ankyrin repeats (many copies); PF13962: Domain of unknown function	IPR002110: Ankyrin repeat; IPR020683: Ankyrin repeat-containing domain; IPR026961: PGG domain	GO:0005515 MF: protein binding	G	PF12796; PF13857; PF13962	IPR002110; IPR020683; IPR026961	GO:0005515
TraesCS6D01G395600	468095340	468100073	1	***	tr|Q8RVT2|Q8RVT2_ORYSA	Protein kinase	PF13947: Wall-associated receptor kinase galacturonan-binding; PF07645: Calcium-binding EGF domain; PF07714: Protein tyrosine kinase	IPR000152: EGF-type aspartate/asparagine hydroxylation site; IPR000719: Protein kinase domain; IPR000742: EGF-like domain; IPR001245: Serine-threonine/tyrosine-protein kinase, catalytic domain; IPR001881: EGF-like calcium-binding domain; IPR008271: Serine/threonine-protein kinase, active site; IPR011009: Protein kinase-like domain; IPR017441: Protein kinase, ATP binding site; IPR018097: EGF-like …	GO:0004672 MF: protein kinase activity;GO:0005509 MF: calcium ion binding;GO:0005515 MF: protein binding;GO:0005524 MF: ATP binding;GO:0006468 BP: protein phosphorylation;GO:0030247 MF: polysaccharide binding	G	PF13947; PF07645; PF07714	IPR000152; IPR000719; IPR000742; IPR001245; IPR001881; IPR008271; IPR011009; IPR017441; IPR018097; IPR025287	GO:0004672; GO:0005509; GO:0005515; GO:0005524; GO:0006468; GO:0030247
TraesCS6D01G395700	468146021	468153256	1	*-*	sp|P93194|RPK1_IPONI	Receptor-like protein kinase	PF13947: Wall-associated receptor kinase galacturonan-binding; PF07645: Calcium-binding EGF domain; PF07714: Protein tyrosine kinase	IPR000152: EGF-type aspartate/asparagine hydroxylation site; IPR000719: Protein kinase domain; IPR000742: EGF-like domain; IPR001245: Serine-threonine/tyrosine-protein kinase, catalytic domain; IPR001881: EGF-like calcium-binding domain; IPR008271: Serine/threonine-protein kinase, active site; IPR011009: Protein kinase-like domain; IPR017441: Protein kinase, ATP binding site; IPR018097: EGF-like …	GO:0004672 MF: protein kinase activity;GO:0005509 MF: calcium ion binding;GO:0005515 MF: protein binding;GO:0005524 MF: ATP binding;GO:0006468 BP: protein phosphorylation;GO:0030247 MF: polysaccharide binding	G	PF13947; PF07645; PF07714	IPR000152; IPR000719; IPR000742; IPR001245; IPR001881; IPR008271; IPR011009; IPR017441; IPR018097; IPR025287	GO:0004672; GO:0005509; GO:0005515; GO:0005524; GO:0006468; GO:0030247
TraesCS6D01G395800	468167740	468170398	1	*-*	sp|P93194|RPK1_IPONI	Receptor-like protein kinase	PF07645: Calcium-binding EGF domain; PF07714: Protein tyrosine kinase	IPR000152: EGF-type aspartate/asparagine hydroxylation site; IPR000719: Protein kinase domain; IPR000742: EGF-like domain; IPR001245: Serine-threonine/tyrosine-protein kinase, catalytic domain; IPR001881: EGF-like calcium-binding domain; IPR008271: Serine/threonine-protein kinase, active site; IPR011009: Protein kinase-like domain; IPR017441: Protein kinase, ATP binding site; IPR018097: EGF-like …	GO:0004672 MF: protein kinase activity;GO:0005509 MF: calcium ion binding;GO:0005515 MF: protein binding;GO:0005524 MF: ATP binding;GO:0006468 BP: protein phosphorylation	G	PF07645; PF07714	IPR000152; IPR000719; IPR000742; IPR001245; IPR001881; IPR008271; IPR011009; IPR017441; IPR018097	GO:0004672; GO:0005509; GO:0005515; GO:0005524; GO:0006468
TraesCS6D01G395900	468180864	468185230	1	***	tr|B5RHV5|B5RHV5_MUSBA	Protein kinase family protein	PF13947: Wall-associated receptor kinase galacturonan-binding; PF07714: Protein tyrosine kinase	IPR000152: EGF-type aspartate/asparagine hydroxylation site; IPR000719: Protein kinase domain; IPR000742: EGF-like domain; IPR001245: Serine-threonine/tyrosine-protein kinase, catalytic domain; IPR001881: EGF-like calcium-binding domain; IPR008271: Serine/threonine-protein kinase, active site; IPR011009: Protein kinase-like domain; IPR017441: Protein kinase, ATP binding site; IPR018097: EGF-like …	GO:0004672 MF: protein kinase activity;GO:0005509 MF: calcium ion binding;GO:0005515 MF: protein binding;GO:0005524 MF: ATP binding;GO:0006468 BP: protein phosphorylation;GO:0030247 MF: polysaccharide binding	G	PF13947; PF07714	IPR000152; IPR000719; IPR000742; IPR001245; IPR001881; IPR008271; IPR011009; IPR017441; IPR018097; IPR025287	GO:0004672; GO:0005509; GO:0005515; GO:0005524; GO:0006468; GO:0030247
TraesCS6D01G396000	468248344	468256073	1	--*	AT5G38350.1	Disease resistance protein (NBS-LRR class) family		IPR032675: Leucine-rich repeat domain, L domain-like		G		IPR032675
TraesCS6D01G396100	468654885	468657713	0	***	tr|Q6Z6P6|Q6Z6P6_ORYSJ	Ankyrin repeat protein family-like protein	PF00023: Ankyrin repeat; PF12796: Ankyrin repeats (3 copies); PF13857: Ankyrin repeats (many copies); PF13962: Domain of unknown function	IPR002110: Ankyrin repeat; IPR020683: Ankyrin repeat-containing domain; IPR026961: PGG domain	GO:0005515 MF: protein binding	G	PF00023; PF12796; PF13857; PF13962	IPR002110; IPR020683; IPR026961	GO:0005515
TraesCS6D01G396200	468689831	468690404	1	--*	tr|R0F426|R0F426_9BRAS	tRNA-dihydrouridine(47) synthase [NAD(P)(+)]				G
TraesCS6D01G396300	468809904	468811839	1	***	AT3G19990.1	E3 ubiquitin-protein ligase				G
TraesCS6D01G396400	468833805	468836467	1	***	AT1G73390.7	Endosomal targeting BRO1-like domain-containing protein	PF03097: BRO1-like domain	IPR004328: BRO1 domain		G	PF03097	IPR004328
TraesCS6D01G396500	468839739	468844187	1	***	tr|G7L382|G7L382_MEDTR	WRKY transcription factor-like protein				G
TraesCS6D01G396600	468871846	468879721	1	***	tr|C1KAE3|C1KAE3_HORVU	NBS-LRR disease resistance protein-like protein	PF00931: NB-ARC domain	IPR002182: NB-ARC; IPR011991: Winged helix-turn-helix DNA-binding domain; IPR027417: P-loop containing nucleoside triphosphate hydrolase; IPR032675: Leucine-rich repeat domain, L domain-like	GO:0043531 MF: ADP binding	G	PF00931	IPR002182; IPR011991; IPR027417; IPR032675	GO:0043531
TraesCS6D01G396700	468910372	468914734	1	*-*	AT5G38350.1	Disease resistance protein (NBS-LRR class) family	PF00931: NB-ARC domain	IPR002182: NB-ARC; IPR011991: Winged helix-turn-helix DNA-binding domain; IPR027417: P-loop containing nucleoside triphosphate hydrolase; IPR032675: Leucine-rich repeat domain, L domain-like	GO:0043531 MF: ADP binding	G	PF00931	IPR002182; IPR011991; IPR027417; IPR032675	GO:0043531
TraesCS6D01G396800	469050560	469054768	1	*-*	AT5G38350.1	Disease resistance protein (NBS-LRR class) family	PF00931: NB-ARC domain	IPR002182: NB-ARC; IPR011991: Winged helix-turn-helix DNA-binding domain; IPR027417: P-loop containing nucleoside triphosphate hydrolase; IPR032675: Leucine-rich repeat domain, L domain-like	GO:0043531 MF: ADP binding	G	PF00931	IPR002182; IPR011991; IPR027417; IPR032675	GO:0043531
TraesCS6D01G396900	469067079	469070267	0	***	AT5G46330.2	Leucine-rich receptor-like protein kinase family protein	PF13855: Leucine rich repeat; PF00069: Protein kinase domain	IPR000719: Protein kinase domain; IPR001611: Leucine-rich repeat; IPR003591: Leucine-rich repeat, typical subtype; IPR008271: Serine/threonine-protein kinase, active site; IPR011009: Protein kinase-like domain; IPR017441: Protein kinase, ATP binding site; IPR032675: Leucine-rich repeat domain, L domain-like	GO:0004672 MF: protein kinase activity;GO:0005515 MF: protein binding;GO:0005524 MF: ATP binding;GO:0006468 BP: protein phosphorylation	G	PF13855; PF00069	IPR000719; IPR001611; IPR003591; IPR008271; IPR011009; IPR017441; IPR032675	GO:0004672; GO:0005515; GO:0005524; GO:0006468
TraesCS6D01G397000	469205405	469205998	1	***	tr|B9SSB0|B9SSB0_RICCO	Transcription factor, putative	PF03634: TCP family transcription factor	IPR005333: Transcription factor, TCP; IPR017887: Transcription factor TCP subgroup		G	PF03634	IPR005333; IPR017887
TraesCS6D01G397100	469236211	469236498	1	--*	tr|A0A199VWS3|A0A199VWS3_ANACO	B3 domain-containing protein	PF02362: B3 DNA binding domain	IPR003340: B3 DNA binding domain; IPR015300: DNA-binding pseudobarrel domain	GO:0003677 MF: DNA binding	G	PF02362	IPR003340; IPR015300	GO:0003677
TraesCS6D01G397200	469246714	469250245	1	***	tr|A0A076L4U3|A0A076L4U3_CICAR	Peroxidase	PF00141: Peroxidase	IPR002016: Haem peroxidase, plant/fungal/bacterial; IPR002207: Plant ascorbate peroxidase; IPR010255: Haem peroxidase; IPR019793: Peroxidases heam-ligand binding site	GO:0004601 MF: peroxidase activity;GO:0006979 BP: response to oxidative stress;GO:0020037 MF: heme binding;GO:0055114 BP: oxidation-reduction process	G	PF00141	IPR002016; IPR002207; IPR010255; IPR019793	GO:0004601; GO:0006979; GO:0020037; GO:0055114
TraesCS6D01G397300	469299121	469302138	1	*-*	tr|Q2R337|Q2R337_ORYSJ	Transposon protein, putative, CACTA, En/Spm sub-class	PF01693: Caulimovirus viroplasmin	IPR011320: Ribonuclease H1, N-terminal		TE	PF01693	IPR011320
TraesCS6D01G397400	469310279	469312013	1	*--	tr|M8AWH6|M8AWH6_AEGTA	Anthocyanin 3'-O-beta-glucosyltransferase				G
TraesCS6D01G397500	469344378	469344626	1	--*	AT4G36070.2	calcium-dependent protein kinase 18				G
TraesCS6D01G397600	469371317	469375178	1	*-*	AT3G16210.1	F-box family protein	PF12937: F-box-like	IPR001810: F-box domain	GO:0005515 MF: protein binding	TE?	PF12937	IPR001810	GO:0005515
TraesCS6D01G397700	469372538	469373038	1	--*	AT4G35030.8	Protein kinase superfamily protein				G
TraesCS6D01G397800	469391551	469392718	0	***	tr|A0A061ESL8|A0A061ESL8_THECC	Gibberellin-regulated family protein	PF02704: Gibberellin regulated protein	IPR003854: Gibberellin regulated protein		G	PF02704	IPR003854
TraesCS6D01G397900	469394801	469397292	1	***	sp|Q21DY7|UBIA_SACD2	4-hydroxybenzoate octaprenyltransferase	PF01040: UbiA prenyltransferase family	IPR000537: UbiA prenyltransferase family; IPR006370: 4-hydroxybenzoate polyprenyltransferase; IPR030470: UbiA prenyltransferase conserved site; IPR031103: 4-hydroxybenzoate octaprenyltransferase	GO:0004659 MF: prenyltransferase activity;GO:0006744 BP: ubiquinone biosynthetic process;GO:0016021 CC: integral component of membrane;GO:0016765 MF: transferase activity, transferring alkyl or aryl (other than methyl) groups	G	PF01040	IPR000537; IPR006370; IPR030470; IPR031103	GO:0004659; GO:0006744; GO:0016021; GO:0016765
TraesCS6D01G398000	469488833	469521727	1	***	AT1G06060.2	LisH and RanBPM domains containing protein	PF10607: CTLH/CRA C-terminal to LisH motif domain	IPR006594: LIS1 homology motif; IPR006595: CTLH, C-terminal LisH motif; IPR013144: CRA domain; IPR024964: CTLH/CRA C-terminal to LisH motif domain	GO:0005515 MF: protein binding	G	PF10607	IPR006594; IPR006595; IPR013144; IPR024964	GO:0005515
TraesCS6D01G398100	469534467	469538332	1	***	tr|M8AVA3|M8AVA3_AEGTA	Replication protein A 32 kDa subunit	PF08784: Replication protein A C terminal	IPR011991: Winged helix-turn-helix DNA-binding domain; IPR012340: Nucleic acid-binding, OB-fold; IPR014646: Replication factor A protein 2; IPR014892: Replication protein A, C-terminal	GO:0003677 MF: DNA binding;GO:0005634 CC: nucleus;GO:0006260 BP: DNA replication;GO:0006281 BP: DNA repair;GO:0006310 BP: DNA recombination	G	PF08784	IPR011991; IPR012340; IPR014646; IPR014892	GO:0003677; GO:0005634; GO:0006260; GO:0006281; GO:0006310
TraesCS6D01G398200	469552760	469553302	1	***	tr|K7NBR3|K7NBR3_SIRGR	Ripening-related protein		IPR009009: RlpA-like protein, double-psi beta-barrel domain		G		IPR009009
TraesCS6D01G398300	469574266	469579717	1	***	tr|A0A103YA20|A0A103YA20_CYNCS	C2 calcium/lipid-binding domain, CaLB	PF00168: C2 domain	IPR000008: C2 domain	GO:0005515 MF: protein binding	G	PF00168	IPR000008	GO:0005515
TraesCS6D01G398400	469583993	469585300	1	--*	AT5G18820.2	TCP-1/cpn60 chaperonin family protein				G
TraesCS6D01G398500	469618698	469620025	1	***	tr|R7WFH9|R7WFH9_AEGTA	F-box protein	PF00646: F-box domain	IPR001810: F-box domain; IPR015943: WD40/YVTN repeat-like-containing domain; IPR017451: F-box associated interaction domain	GO:0005515 MF: protein binding	TE?	PF00646	IPR001810; IPR015943; IPR017451	GO:0005515
TraesCS6D01G398600	469751149	469752009	1	*-*	tr|M8BP23|M8BP23_AEGTA	Disease resistance protein RPM1	PF00931: NB-ARC domain	IPR002182: NB-ARC; IPR027417: P-loop containing nucleoside triphosphate hydrolase	GO:0043531 MF: ADP binding	G	PF00931	IPR002182; IPR027417	GO:0043531
TraesCS6D01G398700	469787646	469791867	1	***	tr|N1QWI0|N1QWI0_AEGTA	Disease resistance protein RPM1	PF00931: NB-ARC domain	IPR002182: NB-ARC; IPR011991: Winged helix-turn-helix DNA-binding domain; IPR027417: P-loop containing nucleoside triphosphate hydrolase; IPR032675: Leucine-rich repeat domain, L domain-like	GO:0043531 MF: ADP binding	G	PF00931	IPR002182; IPR011991; IPR027417; IPR032675	GO:0043531
TraesCS6D01G398800	469800054	469804423	1	***	tr|E0Y9T0|E0Y9T0_BRADI	Rp1-like protein	PF00931: NB-ARC domain	IPR002182: NB-ARC; IPR011991: Winged helix-turn-helix DNA-binding domain; IPR027417: P-loop containing nucleoside triphosphate hydrolase; IPR032675: Leucine-rich repeat domain, L domain-like	GO:0043531 MF: ADP binding	G	PF00931	IPR002182; IPR011991; IPR027417; IPR032675	GO:0043531
TraesCS6D01G398900	469811728	469813092	1	--*	AT5G38350.1	Disease resistance protein (NBS-LRR class) family	PF00931: NB-ARC domain	IPR002182: NB-ARC; IPR027417: P-loop containing nucleoside triphosphate hydrolase	GO:0043531 MF: ADP binding	G	PF00931	IPR002182; IPR027417	GO:0043531
TraesCS6D01G399000	469828444	469832045	0	***	tr|D5L9G9|D5L9G9_ORYSI	NBS-LRR class disease resistance protein	PF00931: NB-ARC domain	IPR002182: NB-ARC; IPR011991: Winged helix-turn-helix DNA-binding domain; IPR027417: P-loop containing nucleoside triphosphate hydrolase; IPR032675: Leucine-rich repeat domain, L domain-like	GO:0043531 MF: ADP binding	G	PF00931	IPR002182; IPR011991; IPR027417; IPR032675	GO:0043531
TraesCS6D01G399100	469911882	469919743	1	***	tr|M8BZL9|M8BZL9_AEGTA	Disease resistance protein RPM1	PF00931: NB-ARC domain	IPR002182: NB-ARC; IPR003591: Leucine-rich repeat, typical subtype; IPR003593: AAA+ ATPase domain; IPR011991: Winged helix-turn-helix DNA-binding domain; IPR027417: P-loop containing nucleoside triphosphate hydrolase; IPR032675: Leucine-rich repeat domain, L domain-like	GO:0043531 MF: ADP binding	G	PF00931	IPR002182; IPR003591; IPR003593; IPR011991; IPR027417; IPR032675	GO:0043531
TraesCS6D01G399200	469929933	469931507	1	***	tr|M8AWG3|M8AWG3_AEGTA	Disease resistance protein RPM1	PF00931: NB-ARC domain	IPR002182: NB-ARC; IPR011991: Winged helix-turn-helix DNA-binding domain; IPR027417: P-loop containing nucleoside triphosphate hydrolase; IPR032675: Leucine-rich repeat domain, L domain-like	GO:0043531 MF: ADP binding	G	PF00931	IPR002182; IPR011991; IPR027417; IPR032675	GO:0043531
TraesCS6D01G399300	469932746	469933477	1	*-*	tr|M7Y607|M7Y607_TRIUA	Disease resistance protein RPM1				G
TraesCS6D01G399400	469936938	469940217	1	***	tr|M8AWG3|M8AWG3_AEGTA	Disease resistance protein RPM1	PF00931: NB-ARC domain	IPR002182: NB-ARC; IPR003593: AAA+ ATPase domain; IPR011991: Winged helix-turn-helix DNA-binding domain; IPR027417: P-loop containing nucleoside triphosphate hydrolase; IPR032675: Leucine-rich repeat domain, L domain-like	GO:0043531 MF: ADP binding	G	PF00931	IPR002182; IPR003593; IPR011991; IPR027417; IPR032675	GO:0043531
TraesCS6D01G399500	469962934	469969487	1	***	tr|A0A0U2RTP3|A0A0U2RTP3_ORYSA	NBS-LRR-like resistance protein	PF00931: NB-ARC domain	IPR002182: NB-ARC; IPR011991: Winged helix-turn-helix DNA-binding domain; IPR027417: P-loop containing nucleoside triphosphate hydrolase; IPR032675: Leucine-rich repeat domain, L domain-like	GO:0043531 MF: ADP binding	G	PF00931	IPR002182; IPR011991; IPR027417; IPR032675	GO:0043531
TraesCS6D01G399600	469984909	469990936	0	***	tr|A0A0U2QI49|A0A0U2QI49_ORYSA	NBS-LRR-like resistance protein	PF00931: NB-ARC domain	IPR002182: NB-ARC; IPR011991: Winged helix-turn-helix DNA-binding domain; IPR027417: P-loop containing nucleoside triphosphate hydrolase; IPR032675: Leucine-rich repeat domain, L domain-like	GO:0043531 MF: ADP binding	G	PF00931	IPR002182; IPR011991; IPR027417; IPR032675	GO:0043531
TraesCS6D01G399700	469990949	469991140	1	*-*	tr|M8AJM3|M8AJM3_TRIUA	Disease resistance protein RPM1				G
TraesCS6D01G399800	470040525	470044063	1	***	tr|A0A1J3JRS9|A0A1J3JRS9_NOCCA	AP-5 complex subunit beta-1		IPR011989: Armadillo-like helical		G		IPR011989
TraesCS6D01G399900	470046212	470047105	1	*-*	AT5G45540.1	transmembrane protein, putative (DUF594)	PF13968: Domain of unknown function (DUF4220)	IPR025315: Domain of unknown function DUF4220		G	PF13968	IPR025315
TraesCS6D01G400000	470047792	470048430	1	*-*	AT5G45530.1	transmembrane protein, putative (DUF594)	PF04578: Protein of unknown function, DUF594	IPR007658: Protein of unknown function DUF594		G	PF04578	IPR007658
TraesCS6D01G400100	470065500	470066818	1	--*	sp|Q2IBE6|CTTB2_PONAB	Cortactin-binding protein 2				G
TraesCS6D01G400200	470084602	470087613	1	*-*	AT1G65800.1	receptor kinase 2	PF00069: Protein kinase domain; PF14299: Phloem protein 2	IPR000719: Protein kinase domain; IPR008271: Serine/threonine-protein kinase, active site; IPR011009: Protein kinase-like domain; IPR017441: Protein kinase, ATP binding site; IPR025886: Phloem protein 2-like	GO:0004672 MF: protein kinase activity;GO:0005524 MF: ATP binding;GO:0006468 BP: protein phosphorylation	G	PF00069; PF14299	IPR000719; IPR008271; IPR011009; IPR017441; IPR025886	GO:0004672; GO:0005524; GO:0006468
TraesCS6D01G400300	470096737	470098901	1	***	tr|A0A089WZJ8|A0A089WZJ8_ORYRU	NBS-LRR disease resistance protein	PF00931: NB-ARC domain	IPR002182: NB-ARC; IPR011991: Winged helix-turn-helix DNA-binding domain; IPR027417: P-loop containing nucleoside triphosphate hydrolase	GO:0043531 MF: ADP binding	G	PF00931	IPR002182; IPR011991; IPR027417	GO:0043531
TraesCS6D01G400400	470098964	470100529	1	*-*	tr|A0A0U2QI75|A0A0U2QI75_ORYSA	NBS-LRR-like resistance protein		IPR003591: Leucine-rich repeat, typical subtype; IPR032675: Leucine-rich repeat domain, L domain-like		G		IPR003591; IPR032675
TraesCS6D01G400500	470102303	470104546	1	*-*	AT5G45540.1	transmembrane protein, putative (DUF594)	PF13968: Domain of unknown function (DUF4220); PF04578: Protein of unknown function, DUF594	IPR007658: Protein of unknown function DUF594; IPR025315: Domain of unknown function DUF4220		G	PF13968; PF04578	IPR007658; IPR025315
TraesCS6D01G400600	470288675	470290934	1	***	tr|F4IZB4|F4IZB4_ARATH	Transmembrane protein, putative (DUF247)	PF03140: Plant protein of unknown function	IPR004158: Protein of unknown function DUF247, plant		G	PF03140	IPR004158
TraesCS6D01G400700	470294277	470296952	0	***	tr|A0A0U2QT85|A0A0U2QT85_ORYSA	NBS-LRR-like resistance protein	PF00931: NB-ARC domain	IPR002182: NB-ARC; IPR003591: Leucine-rich repeat, typical subtype; IPR011991: Winged helix-turn-helix DNA-binding domain; IPR027417: P-loop containing nucleoside triphosphate hydrolase; IPR032675: Leucine-rich repeat domain, L domain-like	GO:0043531 MF: ADP binding	G	PF00931	IPR002182; IPR003591; IPR011991; IPR027417; IPR032675	GO:0043531
TraesCS6D01G400800	470320093	470323936	1	***	tr|A0A1E5V1Y8|A0A1E5V1Y8_9POAL	U-box domain-containing protein 62		IPR013083: Zinc finger, RING/FYVE/PHD-type; IPR027443: Isopenicillin N synthase-like		G		IPR013083; IPR027443
TraesCS6D01G400900	470352309	470352737	1	--*	tr|A0A1J3J663|A0A1J3J663_NOCCA	Mediator of RNA polymerase II transcription subunit 32				G
TraesCS6D01G401000	470543427	470544299	1	--*	sp|Q2GDC6|CH60_NEOSM	60 kDa chaperonin				G
TraesCS6D01G401100	470573072	470574638	1	***	tr|A0A1E5VR03|A0A1E5VR03_9POAL	Pentatricopeptide repeat-containing protein	PF13812: Pentatricopeptide repeat domain; PF12854: PPR repeat	IPR002885: Pentatricopeptide repeat; IPR011990: Tetratricopeptide-like helical domain	GO:0005515 MF: protein binding	G	PF13812; PF12854	IPR002885; IPR011990	GO:0005515
TraesCS6D01G401200	470602175	470602942	1	***	tr|A0A1D1ZA65|A0A1D1ZA65_9ARAE	Protease	PF11267: Domain of unknown function (DUF3067)	IPR021420: Domain of unknown function DUF3067		G	PF11267	IPR021420
TraesCS6D01G401300	470613837	470614469	1	--*	tr|Q9STY5|Q9STY5_ARATH	Plant invertase/pectin methylesterase inhibitor superfamily protein		IPR006501: Pectinesterase inhibitor domain	GO:0004857 MF: enzyme inhibitor activity	G		IPR006501	GO:0004857
TraesCS6D01G401400	470618108	470618692	1	-**	tr|G7I642|G7I642_MEDTR	Plant invertase/pectin methylesterase inhibitor	PF04043: Plant invertase/pectin methylesterase inhibitor	IPR006501: Pectinesterase inhibitor domain	GO:0004857 MF: enzyme inhibitor activity	G	PF04043	IPR006501	GO:0004857
TraesCS6D01G401500	470625486	470630557	1	***	tr|A0A0K9NPZ5|A0A0K9NPZ5_ZOSMR	Mitochondrial intermediate peptidase	PF01432: Peptidase family M3	IPR001567: Peptidase M3A/M3B catalytic domain; IPR024080: Neurolysin/Thimet oligopeptidase, N-terminal	GO:0004222 MF: metalloendopeptidase activity;GO:0006508 BP: proteolysis	G	PF01432	IPR001567; IPR024080	GO:0004222; GO:0006508
TraesCS6D01G401600	470632933	470634909	1	***	tr|Q9FXQ7|Q9FXQ7_MAIZE	Response regulator	PF00072: Response regulator receiver domain	IPR001789: Signal transduction response regulator, receiver domain; IPR011006: CheY-like superfamily	GO:0000160 BP: phosphorelay signal transduction system	G	PF00072	IPR001789; IPR011006	GO:0000160
TraesCS6D01G401700	470636964	470644381	1	*-*	AT2G24330.1	integral membrane metal-binding family protein (DUF2296)				G
TraesCS6D01G401800	470657978	470666509	1	-**	sp|Q6XJV4|MO2R4_MOUSE	Cell surface glycoprotein CD200 receptor 4	PF07893: Protein of unknown function (DUF1668)	IPR012871: Protein of unknown function DUF1677, Oryza sativa		G	PF07893	IPR012871
TraesCS6D01G401900	470680418	470684735	1	***	tr|A0A061SBT7|A0A061SBT7_9CHLO	ATP-dependent RNA helicase	PF00270: DEAD/DEAH box helicase; PF00271: Helicase conserved C-terminal domain	IPR000629: ATP-dependent RNA helicase DEAD-box, conserved site; IPR001650: Helicase, C-terminal; IPR011545: DEAD/DEAH box helicase domain; IPR014001: Helicase superfamily 1/2, ATP-binding domain; IPR014014: RNA helicase, DEAD-box type, Q motif; IPR027417: P-loop containing nucleoside triphosphate hydrolase	GO:0003676 MF: nucleic acid binding;GO:0005524 MF: ATP binding	TE?	PF00270; PF00271	IPR000629; IPR001650; IPR011545; IPR014001; IPR014014; IPR027417	GO:0003676; GO:0005524
TraesCS6D01G402000	470689986	470691024	1	*-*	AT4G31080.1	integral membrane metal-binding family protein (DUF2296)				G
TraesCS6D01G402100	470754620	470754898	1	--*	AT4G12020.9	protein kinase family protein				G
TraesCS6D01G402200	470855682	470856007	1	--*	AT2G26000.3	zinc finger (C3HC4-type RING finger) family protein				TE?
TraesCS6D01G402300	470867901	470868491	1	***	tr|A0A0N9LF81|A0A0N9LF81_SACOF	Invertase inhibitor	PF04043: Plant invertase/pectin methylesterase inhibitor	IPR006501: Pectinesterase inhibitor domain	GO:0004857 MF: enzyme inhibitor activity	G	PF04043	IPR006501	GO:0004857
TraesCS6D01G402400	470884631	470886325	1	***	AT1G05890.1	RING/U-box superfamily protein	PF01485: IBR domain, a half RING-finger domain	IPR002867: IBR domain; IPR013083: Zinc finger, RING/FYVE/PHD-type		G	PF01485	IPR002867; IPR013083
TraesCS6D01G402500	470902402	470907928	1	***	tr|Q943K7|Q943K7_ORYSJ	70 kDa heat shock protein	PF00012: Hsp70 protein	IPR013126: Heat shock protein 70 family; IPR018181: Heat shock protein 70, conserved site; IPR029047: Heat shock protein 70kD, peptide-binding domain		G	PF00012	IPR013126; IPR018181; IPR029047
TraesCS6D01G402600	470961431	470967108	1	***	tr|A0A072UMB9|A0A072UMB9_MEDTR	Receptor-like kinase	PF13855: Leucine rich repeat; PF00069: Protein kinase domain	IPR000719: Protein kinase domain; IPR001611: Leucine-rich repeat; IPR011009: Protein kinase-like domain; IPR032675: Leucine-rich repeat domain, L domain-like	GO:0004672 MF: protein kinase activity;GO:0005515 MF: protein binding;GO:0005524 MF: ATP binding;GO:0006468 BP: protein phosphorylation	G	PF13855; PF00069	IPR000719; IPR001611; IPR011009; IPR032675	GO:0004672; GO:0005515; GO:0005524; GO:0006468
TraesCS6D01G402700	470990797	471005240	1	***	tr|M8APF2|M8APF2_TRIUA	Protein furry homolog-like protein	PF14222: Cell morphogenesis N-terminal; PF14228: Cell morphogenesis central region; PF14225: Cell morphogenesis C-terminal	IPR011989: Armadillo-like helical; IPR016024: Armadillo-type fold; IPR025481: Cell morphogenesis protein C-terminal; IPR025614: Cell morphogenesis protein N-terminal; IPR029473: Cell morphogenesis central region	GO:0005488 MF: binding	G	PF14222; PF14228; PF14225	IPR011989; IPR016024; IPR025481; IPR025614; IPR029473	GO:0005488
TraesCS6D01G402800	471015103	471018501	1	***	tr|M8BUL4|M8BUL4_AEGTA	Zinc finger CCCH domain-containing protein 19	PF15663: Zinc-finger containing family	IPR000571: Zinc finger, CCCH-type	GO:0046872 MF: metal ion binding	TE?	PF15663	IPR000571	GO:0046872
TraesCS6D01G402900	471070480	471071667	1	--*	AT3G09370.3	myb domain protein 3r-3				G
TraesCS6D01G403000	471113410	471115016	1	***	tr|B4G1N4|B4G1N4_MAIZE	CsAtPR5				G
TraesCS6D01G403100	471151754	471153811	1	***	tr|A0A061GQ82|A0A061GQ82_THECC	Eukaryotic aspartyl protease family protein, putative	PF14543: Xylanase inhibitor N-terminal; PF14541: Xylanase inhibitor C-terminal	IPR001969: Aspartic peptidase, active site; IPR021109: Aspartic peptidase domain; IPR032799: Xylanase inhibitor, C-terminal; IPR032861: Xylanase inhibitor, N-terminal; IPR033121: Peptidase family A1 domain	GO:0004190 MF: aspartic-type endopeptidase activity;GO:0006508 BP: proteolysis	G	PF14543; PF14541	IPR001969; IPR021109; IPR032799; IPR032861; IPR033121	GO:0004190; GO:0006508
TraesCS6D01G403200	471248778	471252905	1	***	tr|B9RXG1|B9RXG1_RICCO	Receptor protein kinase, putative	PF07714: Protein tyrosine kinase	IPR000719: Protein kinase domain; IPR001245: Serine-threonine/tyrosine-protein kinase, catalytic domain; IPR008271: Serine/threonine-protein kinase, active site; IPR011009: Protein kinase-like domain; IPR017441: Protein kinase, ATP binding site	GO:0004672 MF: protein kinase activity;GO:0005524 MF: ATP binding;GO:0006468 BP: protein phosphorylation	G	PF07714	IPR000719; IPR001245; IPR008271; IPR011009; IPR017441	GO:0004672; GO:0005524; GO:0006468
TraesCS6D01G403300	471274832	471275839	1	***	tr|Q2QYW7|Q2QYW7_ORYSJ	CsAtPR5, putative, expressed		IPR001938: Thaumatin		G		IPR001938
TraesCS6D01G403400	471567220	471568909	0	--*	sp|B4SQK7|MIAB_STRM5	tRNA-2-methylthio-N(6)-dimethylallyladenosine synthase				G
TraesCS6D01G403500	471731587	471731817	1	--*	sp|B9M6V2|RPOB_GEODF	DNA-directed RNA polymerase subunit beta	PF00280: Potato inhibitor I family	IPR000864: Proteinase inhibitor I13, potato inhibitor I	GO:0004867 MF: serine-type endopeptidase inhibitor activity;GO:0009611 BP: response to wounding	G	PF00280	IPR000864	GO:0004867; GO:0009611
TraesCS6D01G403600	471818428	471820592	1	--*	sp|C5BHG1|TSAD_EDWI9	tRNA N6-adenosine threonylcarbamoyltransferase		IPR001810: F-box domain	GO:0005515 MF: protein binding	G		IPR001810	GO:0005515
TraesCS6D01G403700	471906791	471909749	1	--*	sp|Q86218|VP2_ROTSR	Inner capsid protein VP2				G
TraesCS6D01G403800	471917775	471921718	1	***	tr|R7W6V6|R7W6V6_AEGTA	Sucrose synthase	PF00862: Sucrose synthase; PF00534: Glycosyl transferases group 1	IPR000368: Sucrose synthase; IPR001296: Glycosyl transferase, family 1; IPR012820: Sucrose synthase, plant/cyanobacteria	GO:0005985 BP: sucrose metabolic process;GO:0016157 MF: sucrose synthase activity	G	PF00862; PF00534	IPR000368; IPR001296; IPR012820	GO:0005985; GO:0016157
TraesCS6D01G403900	471922215	471928826	1	***	tr|A0A151T3S6|A0A151T3S6_CAJCA	Protein argonaute	PF16486: N-terminal domain of argonaute; PF08699: Argonaute linker 1 domain; PF02170: PAZ domain; PF16488: Argonaute linker 2 domain; PF16487: Mid domain of argonaute; PF02171: Piwi domain	IPR003100: PAZ domain; IPR003165: Piwi domain; IPR012337: Ribonuclease H-like domain; IPR014811: Argonaute, linker 1 domain; IPR032472: Argonaute linker 2 domain; IPR032473: Protein argonaute, Mid domain; IPR032474: Protein argonaute, N-terminal	GO:0003676 MF: nucleic acid binding;GO:0005515 MF: protein binding	G	PF16486; PF08699; PF02170; PF16488; PF16487; PF02171	IPR003100; IPR003165; IPR012337; IPR014811; IPR032472; IPR032473; IPR032474	GO:0003676; GO:0005515
TraesCS6D01G404000	472012155	472012418	1	--*	sp|A5GBX9|RIMO_GEOUR	Ribosomal protein S12 methylthiotransferase RimO				G
TraesCS6D01G404100	472131504	472136273	1	*-*	AT5G17680.1	disease resistance protein (TIR-NBS-LRR class)	PF00931: NB-ARC domain	IPR002182: NB-ARC; IPR011991: Winged helix-turn-helix DNA-binding domain; IPR027417: P-loop containing nucleoside triphosphate hydrolase; IPR032675: Leucine-rich repeat domain, L domain-like	GO:0043531 MF: ADP binding	G	PF00931	IPR002182; IPR011991; IPR027417; IPR032675	GO:0043531
TraesCS6D01G404200	472195422	472198690	1	--*	sp|Q1WU81|CLPX_LACS1	ATP-dependent Clp protease ATP-binding subunit ClpX	PF00931: NB-ARC domain	IPR002182: NB-ARC; IPR027417: P-loop containing nucleoside triphosphate hydrolase	GO:0043531 MF: ADP binding	G	PF00931	IPR002182; IPR027417	GO:0043531
TraesCS6D01G404300	472226416	472238288	1	***	tr|R7W754|R7W754_AEGTA	Disease resistance protein RPM1	PF00931: NB-ARC domain	IPR002182: NB-ARC; IPR011991: Winged helix-turn-helix DNA-binding domain; IPR027417: P-loop containing nucleoside triphosphate hydrolase; IPR032675: Leucine-rich repeat domain, L domain-like	GO:0043531 MF: ADP binding	G	PF00931	IPR002182; IPR011991; IPR027417; IPR032675	GO:0043531
TraesCS6D01G404400	472301377	472303076	1	***	tr|B6SVJ1|B6SVJ1_MAIZE	Auxin Efflux Carrier family protein	PF03547: Membrane transport protein	IPR004776: Membrane transport protein	GO:0016021 CC: integral component of membrane;GO:0055085 BP: transmembrane transport	G	PF03547	IPR004776	GO:0016021; GO:0055085
TraesCS6D01G404500	472305290	472306438	1	***	tr|B6UB59|B6UB59_MAIZE	Homoserine kinase	PF00288: GHMP kinases N terminal domain; PF08544: GHMP kinases C terminal	IPR000870: Homoserine kinase; IPR006203: GHMP kinase, ATP-binding, conserved site; IPR006204: GHMP kinase N-terminal domain; IPR013750: GHMP kinase, C-terminal domain; IPR014721: Ribosomal protein S5 domain 2-type fold, subgroup; IPR020568: Ribosomal protein S5 domain 2-type fold	GO:0004413 MF: homoserine kinase activity;GO:0005524 MF: ATP binding;GO:0006566 BP: threonine metabolic process	G	PF00288; PF08544	IPR000870; IPR006203; IPR006204; IPR013750; IPR014721; IPR020568	GO:0004413; GO:0005524; GO:0006566
TraesCS6D01G404600	472306614	472307795	1	***	tr|B6TUT8|B6TUT8_MAIZE	Phospholipase A2		IPR016090: Phospholipase A2 domain; IPR033113: Phospholipase A2, histidine active site	GO:0004623 MF: phospholipase A2 activity;GO:0006644 BP: phospholipid metabolic process;GO:0050482 BP: arachidonic acid secretion	G		IPR016090; IPR033113	GO:0004623; GO:0006644; GO:0050482
TraesCS6D01G404700	472307966	472309531	1	--*	AT3G18070.2	beta glucosidase 43	PF07893: Protein of unknown function (DUF1668)	IPR012871: Protein of unknown function DUF1677, Oryza sativa		G	PF07893	IPR012871
TraesCS6D01G404800	472357064	472359115	1	***	tr|A0A059PZ33|A0A059PZ33_9POAL	Calcium-dependent protein kinase	PF00069: Protein kinase domain; PF13499: EF-hand domain pair	IPR000719: Protein kinase domain; IPR002048: EF-hand domain; IPR008271: Serine/threonine-protein kinase, active site; IPR011009: Protein kinase-like domain; IPR011992: EF-hand domain pair; IPR017441: Protein kinase, ATP binding site; IPR018247: EF-Hand 1, calcium-binding site	GO:0004672 MF: protein kinase activity;GO:0005509 MF: calcium ion binding;GO:0005524 MF: ATP binding;GO:0006468 BP: protein phosphorylation	G	PF00069; PF13499	IPR000719; IPR002048; IPR008271; IPR011009; IPR011992; IPR017441; IPR018247	GO:0004672; GO:0005509; GO:0005524; GO:0006468
TraesCS6D01G404900	472423474	472430085	1	***	tr|A0A1J3DXW2|A0A1J3DXW2_NOCCA	Protein SAWADEE HOMEODOMAIN-like protein 2	PF00046: Homeobox domain; PF16719: SAWADEE domain	IPR001356: Homeobox domain; IPR009057: Homeobox domain-like; IPR032001: SAWADEE domain	GO:0003677 MF: DNA binding;GO:0003682 MF: chromatin binding	G	PF00046; PF16719	IPR001356; IPR009057; IPR032001	GO:0003677; GO:0003682
TraesCS6D01G405000	472496938	472502283	1	***	tr|A0A1J3DXW2|A0A1J3DXW2_NOCCA	Protein SAWADEE HOMEODOMAIN-like protein 2	PF16719: SAWADEE domain	IPR009057: Homeobox domain-like; IPR032001: SAWADEE domain	GO:0003677 MF: DNA binding;GO:0003682 MF: chromatin binding	G	PF16719	IPR009057; IPR032001	GO:0003677; GO:0003682
TraesCS6D01G405100	472511684	472512775	1	--*	sp|Q8NWQ6|EBH_STAAW	Extracellular matrix-binding protein ebh				G
TraesCS6D01G405200	472525116	472527296	1	***	tr|A0A1E5VDI3|A0A1E5VDI3_9POAL	Monosaccharide-sensing protein 2	PF00083: Sugar (and other) transporter	IPR003663: Sugar/inositol transporter; IPR005828: Major facilitator, sugar transporter-like; IPR005829: Sugar transporter, conserved site; IPR020846: Major facilitator superfamily domain	GO:0005215 MF: transporter activity;GO:0016020 CC: membrane;GO:0016021 CC: integral component of membrane;GO:0022857 MF: transmembrane transporter activity;GO:0022891 MF: substrate-specific transmembrane transporter activity;GO:0055085 BP: transmembrane transport	G	PF00083	IPR003663; IPR005828; IPR005829; IPR020846	GO:0005215; GO:0016020; GO:0016021; GO:0022857; GO:0022891; GO:0055085
